# Supplementary material for: Evolution and functional analysis of the GRAS family genes in six Rosaceae species
Source: BMC Plant Biol. 2022 Dec 6;22:569. doi: 10.1186/s12870-022-03925-x (PMC9724429; doi:10.1186/s12870-022-03925-x)
Supplement: Supplementary file 11 — Additional file 11: Table S1. Total of 333 GRAS genes were identified in six Rosaceae species. Table S2. Ks values of six Rosaceae species. Table S3. Duplication events of six Rosaceae species. Table S4. ka/Ks values of six Rosaceae species. Table S5. Primers used to detect drought stress and salt stress gene expression. [file 12870_2022_3925_MOESM11_ESM.xlsx]

## Sheet: Table S1
Table S1: Total of 333 GRAS genes were identified in six Rosaceae species
Species	Gene ID	Chr	Start	End
apple	MDP0000135256	chr1	21435209	21437158
apple	MDP0000119183	chr1	22917485	22921571
apple	MDP0000825698	chr2	3742961	3744604
apple	MDP0000256486	chr2	13903099	13904913
apple	MDP0000247514	chr2	18985771	18987201
apple	MDP0000165587	chr2	19448094	19449617
apple	MDP0000859087	chr2	29005390	29007096
apple	MDP0000159341	chr3	5111241	5112617
apple	MDP0000194661	chr3	8753675	8755726
apple	MDP0000796348	chr3	8760411	8763036
apple	MDP0000194663	chr3	8763789	8771298
apple	MDP0000247940	chr3	8789847	8793954
apple	MDP0000205622	chr3	30032990	30035980
apple	MDP0000835454	chr3	38697856	38698805
apple	MDP0000300311	chr3	38737645	38739827
apple	MDP0000420150	chr3	38769509	38769841
apple	MDP0000259453	chr3	38778262	38779581
apple	MDP0000232659	chr3	38790023	38797054
apple	MDP0000147173	chr4	915116	916492
apple	MDP0000945004	chr4	5097658	5099709
apple	MDP0000241048	chr4	14428345	14430592
apple	MDP0000317825	chr4	18568022	18569632
apple	MDP0000228483	chr4	18571503	18573086
apple	MDP0000419045	chr4	20256700	20259900
apple	MDP0000254936	chr5	411761	422370
apple	MDP0000151144	chr5	3768397	3771024
apple	MDP0000242829	chr5	11953370	11955004
apple	MDP0000230994	chr5	17582595	17585364
apple	MDP0000566079	chr5	25878313	25878645
apple	MDP0000915100	chr6	12038011	12040065
apple	MDP0000322003	chr6	12078486	12082328
apple	MDP0000206202	chr6	27979921	27980874
apple	MDP0000159531	chr7	27103201	27104814
apple	MDP0000315706	chr7	28897336	28908750
apple	MDP0000275704	chr8	11745010	11747394
apple	MDP0000441376	chr9	557913	561137
apple	MDP0000804652	chr9	9088508	9090169
apple	MDP0000921788	chr9	9613651	9616978
apple	MDP0000203826	chr9	24922541	24923971
apple	MDP0000181482	chr9	32743988	32746447
apple	MDP0000512470	chr10	6773327	6774742
apple	MDP0000307619	chr10	20971240	20972913
apple	MDP0000288971	chr10	25411696	25415414
apple	MDP0000389025	chr11	4927198	4928586
apple	MDP0000264347	chr11	8919251	8921275
apple	MDP0000287041	chr11	8932549	8934555
apple	MDP0000287040	chr11	8935515	8940982
apple	MDP0000227056	chr11	9006690	9010105
apple	MDP0000453000	chr11	9018785	9022115
apple	MDP0000827722	chr11	9026710	9028908
apple	MDP0000822651	chr11	10948163	10949701
apple	MDP0000809337	chr11	29633413	29635164
apple	MDP0000768445	chr11	39690399	39692288
apple	MDP0000235134	chr12	29528657	29530231
apple	MDP0000397638	chr12	31390730	31393927
apple	MDP0000464809	chr13	7384865	7389217
apple	MDP0000245252	chr13	14646056	14647381
apple	MDP0000245253	chr13	14648680	14650482
apple	MDP0000173434	chr13	28440250	28440916
apple	MDP0000308434	chr13	34466259	34467917
apple	MDP0000431628	chr14	26870221	26871816
apple	MDP0000259403	chr14	26879882	26885995
apple	MDP0000319851	chr14	33453184	33457263
apple	MDP0000171602	chr14	33683490	33685030
apple	MDP0000840369	chr14	33704767	33706305
apple	MDP0000196258	chr14	34091764	34094004
apple	MDP0000662303	chr15	11801135	11802778
apple	MDP0000575908	chr15	21974497	21976305
apple	MDP0000315270	chr15	27125332	27127781
apple	MDP0000295058	chr15	29073291	29074459
apple	MDP0000241137	chr15	29089275	29090699
apple	MDP0000263576	chr17	404193	415831
apple	MDP0000784909	chr17	4316975	4319221
apple	MDP0000827871	chr17	7381441	7382769
apple	MDP0000152670	chr17	9412942	9414597
apple	MDP0000284679	chr17	9652308	9654486
apple	MDP0000269044	chr17	11407028	11411886
apple	MDP0000669451	chr17	24852646	24854400
black raspberry	Ro01_G07631	Ro01	1913258	1915087
black raspberry	Ro01_G01026	Ro01	6256748	6259304
black raspberry	Ro01_G00995	Ro01	6424641	6426284
black raspberry	Ro01_G04210	Ro01	8528776	8530086
black raspberry	Ro01_G04239	Ro01	8722963	8724486
black raspberry	Ro01_G26083	Ro01	17756773	17758470
black raspberry	Ro01_G21315	Ro01	23602878	23604687
black raspberry	Ro02_G01417	Ro02	7146449	7147972
black raspberry	Ro02_G13775	Ro02	10119403	10121546
black raspberry	Ro02_G16811	Ro02	15271374	15273900
black raspberry	Ro02_G23726	Ro02	22129790	22131220
black raspberry	Ro03_G12104	Ro03	2805380	2807086
black raspberry	Ro03_G12842	Ro03	5787371	5789350
black raspberry	Ro03_G12848	Ro03	5869360	5871546
black raspberry	Ro03_G12840	Ro03	5768538	5813192
black raspberry	Ro03_G26747	Ro03	14275167	14276498
black raspberry	Ro03_G17987	Ro03	26698712	26700301
black raspberry	Ro03_G16908	Ro03	29523276	29526440
black raspberry	Ro03_G15842	Ro03	35425071	35426702
black raspberry	Ro03_G10184	Ro03	43418907	43420782
black raspberry	Ro04_G00303	Ro04	1604663	1606492
black raspberry	Ro04_G07211	Ro04	6100225	6101751
black raspberry	Ro04_G18048	Ro04	8886272	8889339
black raspberry	Ro05_G01975	Ro05	5081729	5083312
black raspberry	Ro05_G14840	Ro05	8459113	8461764
black raspberry	Ro05_G08639	Ro05	9756910	9762782
black raspberry	Ro05_G20389	Ro05	17059313	17060759
black raspberry	Ro05_G19152	Ro05	40549584	40551658
black raspberry	Ro06_G03769	Ro06	2193942	2196313
black raspberry	Ro06_G19070	Ro06	16069025	16070903
black raspberry	Ro06_G08433	Ro06	19879796	19881118
black raspberry	Ro06_G17303	Ro06	20697613	20699013
black raspberry	Ro06_G22220	Ro06	21885111	21886439
black raspberry	Ro06_G11033	Ro06	28832483	28836603
black raspberry	Ro06_G05630	Ro06	29865490	29870241
black raspberry	Ro06_G06109	Ro06	31319072	31322168
black raspberry	Ro07_G18720	Ro07	5709536	5712949
black raspberry	Ro07_G17018	Ro07	14133057	14147230
black raspberry	Ro07_G13281	Ro07	30804358	30806518
black raspberry	Ro07_G19435	Ro07	35229739	35231970
black raspberry	Ro07_G13993	Ro07	39146180	39148129
pear	pycom01g21720	Chr1	19639594	19641507
pear	pycom02g03290	Chr2	2162673	2164797
pear	pycom02g11720	Chr2	8268231	8270030
pear	pycom02g11950	Chr2	8539828	8541459
pear	pycom02g14830	Chr2	11479509	11480939
pear	pycom02g15090	Chr2	11807353	11809614
pear	pycom02g17200	Chr2	14916521	14918410
pear	pycom02g24850	Chr2	22950582	22951965
pear	pycom03g07050	Chr3	5589279	5591321
pear	pycom03g07060	Chr3	5595421	5597447
pear	pycom03g07070	Chr3	5598969	5600106
pear	pycom03g07110	Chr3	5652789	5653070
pear	pycom03g07130	Chr3	5679596	5682025
pear	pycom03g07140	Chr3	5689942	5692152
pear	pycom03g12560	Chr3	13186674	13188098
pear	pycom03g16330	Chr3	17487586	17489009
pear	pycom03g23240	Chr3	23139231	23141721
pear	pycom04g06010	Chr4	5892004	5894362
pear	pycom04g11860	Chr4	14819127	14820836
pear	pycom04g11870	Chr4	14820881	14821354
pear	pycom04g14610	Chr4	17471571	17476279
pear	pycom04g16040	Chr4	18766395	18769628
pear	pycom05g00650	Chr5	836004	837737
pear	pycom05g03290	Chr5	3818614	3820106
pear	pycom05g21040	Chr5	23738488	23739618
pear	pycom05g32540	Chr5	31908522	31910132
pear	pycom06g05130	Chr6	6950316	6952298
pear	pycom06g07270	Chr6	11853287	11855323
pear	pycom06g13830	Chr6	18714710	18717437
pear	pycom07g02200	Chr7	1790237	1791175
pear	pycom07g10860	Chr7	11188917	11191163
pear	pycom07g18750	Chr7	21144261	21145741
pear	pycom07g25240	Chr7	25636318	25638276
pear	pycom09g02620	Chr9	1958392	1959219
pear	pycom09g04610	Chr9	3399765	3401426
pear	pycom09g05890	Chr9	4380092	4381441
pear	pycom09g10030	Chr9	8092994	8094649
pear	pycom09g17840	Chr9	18359706	18361745
pear	pycom10g15680	Chr10	18893627	18895381
pear	pycom10g28560	Chr10	29117084	29118712
pear	pycom11g08270	Chr11	6372771	6374399
pear	pycom11g08280	Chr11	6382830	6384260
pear	pycom11g08320	Chr11	6447579	6449852
pear	pycom11g08330	Chr11	6462759	6464966
pear	pycom11g16370	Chr11	17964197	17965621
pear	pycom11g17760	Chr11	20062716	20064317
pear	pycom11g20270	Chr11	23182005	23183756
pear	pycom12g13820	Chr12	16303242	16305497
pear	pycom12g16760	Chr12	19064348	19069613
pear	pycom12g18250	Chr12	20448199	20451407
pear	pycom13g02070	Chr13	1389421	1391267
pear	pycom15g16190	Chr15	11320992	11322439
pear	pycom15g26030	Chr15	20671969	20674615
pear	pycom16g02050	Chr16	1285164	1287068
pear	pycom17g08760	Chr17	6606758	6608089
pear	pycom17g10440	Chr17	8028329	8031790
pear	pycom17g12050	Chr17	9822200	9823552
pear	pycom17g26140	Chr17	24447133	24448887
pear	pycom111g00540	SuperScaffold_111	382323	384767
strawberry	mrna05757.1	LG1	14951079	14952608
strawberry	mrna14780.1	LG1	8795158	8797017
strawberry	mrna30958.1	LG1	1879340	1880974
strawberry	mrna01015.1	LG2	6172657	6174402
strawberry	mrna08270.1	LG2	13106205	13108073
strawberry	mrna11137.1	LG2	16447640	16449148
strawberry	mrna27489.1	LG2	833315	839795
strawberry	mrna01184.1	LG3	28773948	28775312
strawberry	mrna03285.1	LG3	12141330	12143060
strawberry	mrna03551.1	LG3	14499278	14500852
strawberry	mrna19801.1	LG3	1183267	1184871
strawberry	mrna21592.1	LG3	3594722	3596344
strawberry	mrna30067.1	LG3	23062419	23066910
strawberry	mrna30167.1	LG3	23084316	23090742
strawberry	mrna30169.1	LG3	23100530	23101548
strawberry	mrna30170.1	LG3	23102885	23108064
strawberry	mrna30172.1	LG3	23129661	23135263
strawberry	mrna30176.1	LG3	23157663	23164565
strawberry	mrna30177.1	LG3	23167737	23169836
strawberry	mrna30178.1	LG3	23170867	23172778
strawberry	mrna30180.1	LG3	23194404	23196395
strawberry	mrna30181.1	LG3	23199774	23202045
strawberry	mrna30182.1	LG3	23204921	23206955
strawberry	mrna30184.1	LG3	23213827	23215665
strawberry	mrna34381.1	LG3	23109553	23111947
strawberry	mrna02232.1	LG5	28278391	28283116
strawberry	mrna02271.1	LG5	26388738	26390687
strawberry	mrna02272.1	LG5	26392261	26393397
strawberry	mrna02273.1	LG5	26393424	26394224
strawberry	mrna09379.1	LG5	10027915	10029902
strawberry	mrna22702.1	LG5	5105236	5106837
strawberry	mrna31749.1	LG5	142970	147223
strawberry	mrna32389.1	LG5	1063584	1065548
strawberry	mrna01356.1	LG6	37824018	37826494
strawberry	mrna05720.1	LG6	29070947	29072257
strawberry	mrna13442.1	LG6	7047305	7048930
strawberry	mrna13443.1	LG6	7050571	7052160
strawberry	mrna13644.1	LG6	8243188	8245983
strawberry	mrna14438.1	LG6	11345530	11346942
strawberry	mrna18433.1	LG6	5439350	5441726
strawberry	mrna23882.1	LG6	34061592	34062947
strawberry	mrna24339.1	LG6	30878865	30880184
strawberry	mrna03956.1	LG7	10080295	10082499
strawberry	mrna13212.1	LG7	21405508	21407538
strawberry	mrna18499.1	LG7	317442	319064
strawberry	mrna18562.1	LG7	658569	659996
strawberry	mrna23564.1	LG7	11547196	11548965
strawberry	mrna23565.1	LG7	11551076	11552401
strawberry	mrna26491.1	LG7	15509953	15512190
strawberry	mrna25548.1	unanchored	6433024	6434679
strawberry	mrna29558.1	unanchored	5282941	5284599
peach	Prupe.1G119100.1	Pp01	9323354	9325141
peach	Prupe.1G119200.1	Pp01	9326642	9327967
peach	Prupe.1G199300.1	Pp01	19270496	19271845
peach	Prupe.1G237500.1	Pp01	25203094	25204641
peach	Prupe.1G329600.1	Pp01	31282447	31283783
peach	Prupe.1G501500.1	Pp01	41498576	41500096
peach	Prupe.2G028700.1	Pp02	2987997	2990761
peach	Prupe.2G138400.2	Pp02	19548826	19552008
peach	Prupe.2G237300.1	Pp02	25838372	25841556
peach	Prupe.2G299400.1	Pp02	28850212	28852416
peach	Prupe.3G040400.1	Pp03	2895471	2897333
peach	Prupe.3G162500.1	Pp03	18144529	18147307
peach	Prupe.3G187000.1	Pp03	20103771	20105111
peach	Prupe.3G201900.1	Pp03	21021917	21025350
peach	Prupe.3G222800.1	Pp03	22307572	22309814
peach	Prupe.3G249700.1	Pp03	23979126	23980343
peach	Prupe.3G309800.1	Pp03	26939961	26942210
peach	Prupe.4G007500.1	Pp04	396663	398565
peach	Prupe.4G132100.1	Pp04	7314327	7315982
peach	Prupe.4G200200.1	Pp04	12432037	12435877
peach	Prupe.4G233000.3	Pp04	14976368	14979513
peach	Prupe.4G258200.1	Pp04	18325403	18326818
peach	Prupe.5G072300.1	Pp05	8700201	8703734
peach	Prupe.5G091700.1	Pp05	10228192	10230468
peach	Prupe.5G156100.1	Pp05	13931708	13933297
peach	Prupe.6G037000.1	Pp06	2793373	2794605
peach	Prupe.6G073300.1	Pp06	4999593	5001653
peach	Prupe.6G073400.1	Pp06	5005442	5008392
peach	Prupe.6G073500.1	Pp06	5010337	5012421
peach	Prupe.6G073600.1	Pp06	5020790	5022844
peach	Prupe.6G073700.1	Pp06	5025889	5029019
peach	Prupe.6G073800.1	Pp06	5037609	5040687
peach	Prupe.6G073900.1	Pp06	5044672	5047324
peach	Prupe.6G074000.1	Pp06	5052682	5054723
peach	Prupe.6G220800.1	Pp06	22642849	22644378
peach	Prupe.6G223200.1	Pp06	22836944	22839388
peach	Prupe.6G257000.3	Pp06	24964641	24967837
peach	Prupe.6G282800.1	Pp06	26358992	26360827
peach	Prupe.6G300900.1	Pp06	27305816	27309379
peach	Prupe.7G150900.1	Pp07	16214663	16216336
peach	Prupe.7G153700.1	Pp07	16381917	16385916
peach	Prupe.7G236100.1	Pp07	20509687	20511389
peach	Prupe.8G016200.1	Pp08	1519578	1522426
peach	Prupe.8G054000.1	Pp08	6129612	6131018
peach	Prupe.8G220900.1	Pp08	20048389	20050058
peach	Prupe.8G266100.1	Pp08	22267137	22269341
peach	Prupe.I004400.1	scaffold_35	740	3677
peach	Prupe.I004500.1	scaffold_35	13496	16456
rosa	RC0G0015000	Chr00	1236020	1239335
rosa	RC1G0170800	Chr01	23578654	23579952
rosa	RC1G0547700	Chr01	61211223	61213265
rosa	RC1G0170900	Chr01	23582562	23584325
rosa	RC1G0287300	Chr01	38767905	38770819
rosa	RC1G0052700	Chr01	6737449	6740203
rosa	RC1G0454500	Chr01	54625232	54628927
rosa	RC2G0209700	Chr02	18591225	18592710
rosa	RC2G0553500	Chr02	63398905	63401002
rosa	RC2G0161700	Chr02	13396040	13398045
rosa	RC2G0157300	Chr02	12994869	12998354
rosa	RC2G0214500	Chr02	19345050	19346582
rosa	RC2G0047500	Chr02	3599949	3601595
rosa	RC2G0521400	Chr02	60435859	60437201
rosa	RC2G0370300	Chr02	41426124	41428389
rosa	RC2G0686500	Chr02	74585266	74587762
rosa	RC3G0050000	Chr03	9699097	9701313
rosa	RC3G0261000	Chr03	34808147	34811421
rosa	RC3G0294900	Chr03	37489683	37491378
rosa	RC3G0318500	Chr03	39501816	39504750
rosa	RC4G0362100	Chr04	47864153	47865714
rosa	RC5G0562800	Chr05	65836355	65838131
rosa	RC5G0562100	Chr05	65694111	65696108
rosa	RC5G0008100	Chr05	487051	490904
rosa	RC5G0563100	Chr05	65875392	65877039
rosa	RC5G0389300	Chr05	38571620	38574530
rosa	RC5G0564100	Chr05	65988092	65988922
rosa	RC5G0562900	Chr05	65863451	65865448
rosa	RC5G0563400	Chr05	65910165	65912354
rosa	RC5G0563700	Chr05	65937494	65940309
rosa	RC5G0565700	Chr05	66136330	66138339
rosa	RC5G0563900	Chr05	65968458	65970608
rosa	RC5G0462700	Chr05	50300642	50302959
rosa	RC5G0325500	Chr05	29946890	29949630
rosa	RC5G0564700	Chr05	66056478	66058715
rosa	RC5G0562400	Chr05	65742040	65744337
rosa	RC5G0562300	Chr05	65721835	65723858
rosa	RC5G0210800	Chr05	17314528	17316373
rosa	RC5G0565200	Chr05	66085226	66085708
rosa	RC5G0637600	Chr05	74520317	74521678
rosa	RC5G0563600	Chr05	65917340	65920350
rosa	RC5G0563800	Chr05	65942140	65944497
rosa	RC5G0564400	Chr05	66009467	66010231
rosa	RC5G0564900	Chr05	66065946	66066690
rosa	RC5G0565500	Chr05	66105899	66107887
rosa	RC5G0564000	Chr05	65983035	65984789
rosa	RC5G0563200	Chr05	65886563	65889130
rosa	RC6G0237800	Chr06	29695778	29697148
rosa	RC6G0284900	Chr06	37453268	37456322
rosa	RC6G0375500	Chr06	48628133	48630011
rosa	RC6G0501100	Chr06	59651000	59652979
rosa	RC7G0129600	Chr07	9859336	9860925
rosa	RC7G0204900	Chr07	17166650	17169215
rosa	RC7G0571300	Chr07	65976873	65978914
rosa	RC7G0571400	Chr07	66022613	66024574
rosa	RC7G0240100	Chr07	20539808	20542761

## Sheet: Table S2
Table S2: Ks values of six Rosaceae species
Seq_1	Seq_2	Ks values
mrna03285.1	mrna03551.1	4.31967
mrna30172.1	mrna30184.1	4.30146
mrna02271.1	mrna13212.1	7.09155
mrna01184.1	mrna18562.1	5.16132
mrna30169.1	mrna30184.1	3.51741
mrna14438.1	mrna18499.1	4.6765
mrna02273.1	mrna23564.1	2.45228
mrna14438.1	mrna22702.1	3.70086
mrna02273.1	mrna13442.1	4.59768
mrna13442.1	mrna13644.1	6.17353
mrna03956.1	mrna30958.1	5.55464
mrna03551.1	mrna21592.1	1.7655
mrna25548.1	mrna32389.1	5.45352
mrna13443.1	mrna30958.1	6.15001
mrna05720.1	mrna30172.1	6.18226
mrna11137.1	mrna22702.1	4.68354
mrna01356.1	mrna02272.1	6.17751
mrna08270.1	mrna30958.1	4.15554
mrna03551.1	mrna14438.1	3.63427
mrna09379.1	mrna30184.1	2.79158
mrna31749.1	mrna34381.1	4.49097
mrna23882.1	mrna30170.1	4.05785
mrna03551.1	mrna23565.1	4.33258
mrna18499.1	mrna23564.1	4.44612
mrna14438.1	mrna31749.1	4.44419
mrna02271.1	mrna08270.1	4.66604
mrna03551.1	mrna19801.1	2.02746
mrna03285.1	mrna19801.1	2.57361
mrna14438.1	mrna18562.1	4.31042
mrna13442.1	mrna24339.1	5.23645
mrna01015.1	mrna32389.1	3.7589
mrna22702.1	mrna27489.1	4.17721
mrna03551.1	mrna26491.1	5.47333
mrna19801.1	mrna21592.1	1.88414
mrna03285.1	mrna34381.1	3.24078
mrna01184.1	mrna30180.1	5.63405
mrna30067.1	mrna30184.1	3.08637
mrna30067.1	mrna30181.1	2.6306
mrna22702.1	mrna23882.1	3.87359
mrna01015.1	mrna21592.1	2.45479
mrna08270.1	mrna30170.1	4.05634
mrna01184.1	mrna14780.1	3.12643
mrna30184.1	mrna31749.1	4.79243
mrna05720.1	mrna14438.1	3.8248
mrna09379.1	mrna30181.1	2.4886
mrna01356.1	mrna18562.1	3.67367
mrna01015.1	mrna19801.1	2.60681
mrna01356.1	mrna03551.1	3.45292
mrna19801.1	mrna30180.1	5.49416
mrna26491.1	mrna30178.1	2.56418
mrna08270.1	mrna13644.1	2.69281
mrna02232.1	mrna29558.1	4.86576
mrna08270.1	mrna30176.1	5.3138
mrna02271.1	mrna23565.1	2.5944
mrna01015.1	mrna03551.1	2.28418
mrna01356.1	mrna30958.1	3.06642
mrna18433.1	mrna30178.1	2.48992
mrna02273.1	mrna23882.1	3.22006
mrna01356.1	mrna08270.1	3.22892
mrna01356.1	mrna24339.1	2.59828
mrna01015.1	mrna30169.1	4.42795
mrna03956.1	mrna11137.1	3.9608
mrna27489.1	mrna29558.1	3.94919
mrna18562.1	mrna30958.1	3.29308
mrna01015.1	mrna22702.1	3.11011
mrna11137.1	mrna18499.1	3.36024
mrna18562.1	mrna23882.1	3.59797
mrna09379.1	mrna29558.1	4.54294
mrna11137.1	mrna13644.1	3.4606
mrna02271.1	mrna03551.1	3.46632
mrna18562.1	mrna25548.1	4.00508
mrna02273.1	mrna31749.1	3.18078
mrna13442.1	mrna30177.1	4.51797
mrna09379.1	mrna23565.1	3.60372
mrna09379.1	mrna30178.1	2.34005
mrna24339.1	mrna32389.1	3.1711
mrna18499.1	mrna18562.1	3.76136
mrna14438.1	mrna30167.1	4.50735
mrna18433.1	mrna30182.1	2.26447
mrna01015.1	mrna08270.1	2.93999
mrna01356.1	mrna13644.1	3.48285
mrna30169.1	mrna30178.1	2.26063
mrna11137.1	mrna23564.1	3.60439
mrna30169.1	mrna30181.1	2.14135
mrna02273.1	mrna23565.1	1.75045
mrna08270.1	mrna30169.1	4.29304
mrna13212.1	mrna31749.1	4.27504
mrna01184.1	mrna19801.1	3.29155
mrna13644.1	mrna27489.1	3.6394
mrna02273.1	mrna30176.1	3.40926
mrna23565.1	mrna30170.1	3.34173
mrna03551.1	mrna25548.1	3.40462
mrna02273.1	mrna24339.1	2.9062
mrna21592.1	mrna30170.1	2.95982
mrna01356.1	mrna05757.1	3.37243
mrna30176.1	mrna30178.1	2.02716
mrna01015.1	mrna30170.1	2.60779
mrna13443.1	mrna23564.1	4.05477
mrna13442.1	mrna34381.1	3.51591
mrna11137.1	mrna23882.1	3.21167
mrna25548.1	mrna26491.1	4.6966
mrna03285.1	mrna32389.1	3.23917
mrna05720.1	mrna30176.1	4.20604
mrna25548.1	mrna30170.1	3.42326
mrna08270.1	mrna27489.1	3.34399
mrna18499.1	mrna30170.1	2.66619
mrna02232.1	mrna30184.1	2.06446
mrna03956.1	mrna31749.1	2.76513
mrna13442.1	mrna30182.1	4.09085
mrna05720.1	mrna30170.1	2.98089
mrna01184.1	mrna23882.1	2.88913
mrna13442.1	mrna30958.1	3.52215
mrna25548.1	mrna34381.1	3.35763
mrna13443.1	mrna19801.1	4.63873
mrna03956.1	mrna14438.1	3.32436
mrna13442.1	mrna30184.1	3.71316
mrna08270.1	mrna23564.1	3.52506
mrna14438.1	mrna19801.1	2.5431
mrna02273.1	mrna18499.1	2.48345
mrna02271.1	mrna30958.1	3.3971
mrna01356.1	mrna03285.1	3.00377
mrna01184.1	mrna01356.1	2.47913
mrna03285.1	mrna05757.1	2.92381
mrna30167.1	mrna30958.1	4.28232
mrna02271.1	mrna29558.1	3.95122
mrna26491.1	mrna30182.1	2.17285
mrna18499.1	mrna30167.1	3.86069
mrna05720.1	mrna13212.1	3.21076
mrna01184.1	mrna05757.1	2.5767
mrna30067.1	mrna30178.1	2.18299
mrna13212.1	mrna13644.1	3.85625
mrna03285.1	mrna13644.1	2.94256
mrna26491.1	mrna30184.1	1.84345
mrna05720.1	mrna19801.1	2.99903
mrna05757.1	mrna21592.1	2.78963
mrna19801.1	mrna27489.1	2.89926
mrna23565.1	mrna27489.1	2.70303
mrna25548.1	mrna30167.1	4.2664
mrna02271.1	mrna02273.1	0.301681
mrna02232.1	mrna30958.1	3.3353
mrna02273.1	mrna03956.1	2.69156
mrna02271.1	mrna32389.1	3.38964
mrna05720.1	mrna30178.1	3.3926
mrna18499.1	mrna30177.1	3.88549
mrna02271.1	mrna11137.1	3.02972
mrna21592.1	mrna23565.1	2.81567
mrna11137.1	mrna24339.1	2.53267
mrna08270.1	mrna18562.1	3.05312
mrna18433.1	mrna26491.1	1.55717
mrna18499.1	mrna32389.1	2.78163
mrna01184.1	mrna30169.1	3.54221
mrna01356.1	mrna14780.1	3.10348
mrna01015.1	mrna02273.1	2.32796
mrna19801.1	mrna23565.1	3.1123
mrna03956.1	mrna26491.1	4.13893
mrna30167.1	mrna30182.1	3.72707
mrna02272.1	mrna13442.1	3.72636
mrna27489.1	mrna30178.1	3.58714
mrna30172.1	mrna30181.1	2.06546
mrna01184.1	mrna30958.1	2.24178
mrna13644.1	mrna24339.1	1.7852
mrna09379.1	mrna30182.1	1.96926
mrna01015.1	mrna30178.1	3.53572
mrna02272.1	mrna31749.1	3.774
mrna14780.1	mrna23882.1	2.89016
mrna02273.1	mrna30184.1	2.9408
mrna14438.1	mrna30178.1	3.64764
mrna02232.1	mrna30181.1	1.77683
mrna23882.1	mrna34381.1	2.32576
mrna02272.1	mrna24339.1	4.11182
mrna01356.1	mrna13443.1	3.27513
mrna08270.1	mrna21592.1	2.57379
mrna21592.1	mrna30167.1	3.45381
mrna03551.1	mrna23882.1	2.54709
mrna30172.1	mrna30958.1	3.3038
mrna09379.1	mrna25548.1	3.27373
mrna08270.1	mrna32389.1	2.48485
mrna22702.1	mrna23565.1	2.59348
mrna02271.1	mrna13644.1	3.35561
mrna18433.1	mrna30181.1	1.83556
mrna09379.1	mrna27489.1	3.55338
mrna05757.1	mrna32389.1	2.67245
mrna01184.1	mrna30170.1	2.45711
mrna14438.1	mrna30170.1	2.34792
mrna02271.1	mrna05757.1	3.099
mrna19801.1	mrna23564.1	3.02366
mrna30180.1	mrna30958.1	3.59436
mrna13644.1	mrna23882.1	2.98499
mrna02273.1	mrna19801.1	2.41674
mrna18562.1	mrna23564.1	2.8108
mrna01356.1	mrna25548.1	3.00766
mrna05720.1	mrna05757.1	2.16097
mrna19801.1	mrna31749.1	3.38802
mrna13212.1	mrna30170.1	2.58601
mrna02232.1	mrna30178.1	1.73847
mrna05720.1	mrna30180.1	3.39562
mrna30177.1	mrna30958.1	3.62023
mrna01184.1	mrna25548.1	2.64208
mrna14780.1	mrna21592.1	2.6919
mrna05720.1	mrna30182.1	3.09606
mrna05757.1	mrna30170.1	2.58749
mrna02271.1	mrna03956.1	3.50837
mrna14780.1	mrna22702.1	2.96584
mrna03956.1	mrna21592.1	2.89043
mrna03956.1	mrna22702.1	3.27968
mrna27489.1	mrna30180.1	3.50335
mrna25548.1	mrna30180.1	3.35971
mrna23564.1	mrna25548.1	3.06116
mrna27489.1	mrna30181.1	3.21996
mrna11137.1	mrna30180.1	3.397
mrna30172.1	mrna30182.1	1.87236
mrna05720.1	mrna31749.1	2.98417
mrna01015.1	mrna25548.1	2.57206
mrna01015.1	mrna23564.1	2.98541
mrna26491.1	mrna30180.1	1.88898
mrna05757.1	mrna11137.1	2.47901
mrna02273.1	mrna34381.1	2.16582
mrna11137.1	mrna32389.1	2.84567
mrna23564.1	mrna27489.1	2.60752
mrna25548.1	mrna27489.1	2.85399
mrna24339.1	mrna30178.1	3.42422
mrna23565.1	mrna32389.1	2.72442
mrna13212.1	mrna23882.1	2.8386
mrna14438.1	mrna21592.1	2.08413
mrna23565.1	mrna34381.1	2.48384
mrna02273.1	mrna30182.1	2.28339
mrna01015.1	mrna27489.1	2.4968
mrna03551.1	mrna34381.1	2.01655
mrna02273.1	mrna03551.1	2.01699
mrna14438.1	mrna30184.1	2.93752
mrna01356.1	mrna23565.1	2.36534
mrna03956.1	mrna30178.1	3.36165
mrna03956.1	mrna30180.1	3.28102
mrna01356.1	mrna02271.1	2.77632
mrna11137.1	mrna30170.1	2.37003
mrna23564.1	mrna34381.1	2.13665
mrna30172.1	mrna30178.1	1.79428
mrna02271.1	mrna14780.1	2.92262
mrna02273.1	mrna22702.1	1.83952
mrna05720.1	mrna13443.1	3.07491
mrna05720.1	mrna26491.1	3.24528
mrna13443.1	mrna13644.1	3.01151
mrna23565.1	mrna23882.1	2.5145
mrna02273.1	mrna18433.1	2.60094
mrna23882.1	mrna25548.1	2.50726
mrna30170.1	mrna30180.1	1.95634
mrna09379.1	mrna18433.1	1.36166
mrna23882.1	mrna30169.1	3.16963
mrna19801.1	mrna34381.1	2.08821
mrna05720.1	mrna25548.1	2.15341
mrna02271.1	mrna23564.1	1.85595
mrna18433.1	mrna30169.1	1.34945
mrna30182.1	mrna31749.1	3.10558
mrna01356.1	mrna05720.1	2.40107
mrna22702.1	mrna30170.1	2.43961
mrna01184.1	mrna02232.1	3.16896
mrna18562.1	mrna34381.1	2.41929
mrna23882.1	mrna31749.1	2.82122
mrna30176.1	mrna30958.1	3.3837
mrna30170.1	mrna31749.1	2.84421
mrna23564.1	mrna23565.1	1.63796
mrna30180.1	mrna30182.1	1.44327
mrna05720.1	mrna21592.1	2.17375
mrna13644.1	mrna30172.1	3.13011
mrna01015.1	mrna05720.1	2.15848
mrna18433.1	mrna30184.1	1.54412
mrna26491.1	mrna30177.1	1.73725
mrna01015.1	mrna30167.1	2.83046
mrna03551.1	mrna29558.1	2.67632
mrna14780.1	mrna30177.1	3.54235
mrna02273.1	mrna30181.1	2.54266
mrna08270.1	mrna13212.1	2.63376
mrna02271.1	mrna31749.1	3.27961
mrna01356.1	mrna30181.1	3.35392
mrna01356.1	mrna13212.1	2.5431
mrna02272.1	mrna30177.1	2.95771
mrna23564.1	mrna32389.1	2.78441
mrna19801.1	mrna25548.1	2.559
mrna02232.1	mrna26491.1	1.47233
mrna02271.1	mrna27489.1	2.26383
mrna23882.1	mrna30172.1	3.09989
mrna05757.1	mrna14780.1	2.37188
mrna02273.1	mrna25548.1	2.18022
mrna30176.1	mrna30181.1	1.76123
mrna24339.1	mrna30184.1	2.99853
mrna02273.1	mrna03285.1	1.92579
mrna18562.1	mrna30178.1	2.85638
mrna13443.1	mrna18499.1	2.90859
mrna30169.1	mrna30177.1	1.56397
mrna19801.1	mrna30177.1	3.36102
mrna02272.1	mrna30172.1	2.72023
mrna30169.1	mrna30958.1	2.60158
mrna09379.1	mrna30180.1	1.64907
mrna01356.1	mrna30172.1	2.77416
mrna03285.1	mrna29558.1	2.80115
mrna27489.1	mrna30184.1	2.74298
mrna23564.1	mrna30170.1	2.52602
mrna18433.1	mrna30180.1	1.57044
mrna02271.1	mrna13443.1	2.67325
mrna05757.1	mrna25548.1	2.31071
mrna05757.1	mrna30180.1	3.19483
mrna01356.1	mrna30184.1	2.63309
mrna23882.1	mrna30176.1	2.89986
mrna29558.1	mrna30172.1	3.18841
mrna19801.1	mrna22702.1	2.11446
mrna08270.1	mrna23882.1	2.44534
mrna26491.1	mrna30176.1	1.68457
mrna03551.1	mrna30170.1	2.0099
mrna30172.1	mrna30177.1	1.63281
mrna02272.1	mrna30067.1	2.5603
mrna01356.1	mrna09379.1	2.8595
mrna14780.1	mrna23565.1	2.35609
mrna22702.1	mrna30177.1	2.76272
mrna30178.1	mrna31749.1	2.91405
mrna13644.1	mrna25548.1	2.46493
mrna01356.1	mrna18433.1	3.03703
mrna03285.1	mrna30177.1	2.91303
mrna01015.1	mrna31749.1	2.6036
mrna13442.1	mrna25548.1	2.47325
mrna05720.1	mrna30167.1	2.91463
mrna23882.1	mrna27489.1	2.37395
mrna14438.1	mrna30181.1	3.01122
mrna18562.1	mrna30176.1	2.85185
mrna11137.1	mrna31749.1	2.38156
mrna01015.1	mrna03956.1	2.45705
mrna02273.1	mrna30172.1	2.34487
mrna30177.1	mrna30178.1	0.84738
mrna08270.1	mrna30167.1	2.64301
mrna18562.1	mrna30170.1	2.26772
mrna30169.1	mrna30182.1	1.62604
mrna09379.1	mrna24339.1	2.721
mrna13644.1	mrna30958.1	1.93332
mrna13212.1	mrna32389.1	2.59526
mrna03551.1	mrna05720.1	1.98288
mrna18433.1	mrna25548.1	2.94838
mrna26491.1	mrna30169.1	1.30806
mrna03285.1	mrna26491.1	3.02357
mrna13644.1	mrna14780.1	2.56471
mrna02232.1	mrna18433.1	1.15377
mrna08270.1	mrna31749.1	2.60034
mrna11137.1	mrna29558.1	2.54742
mrna23565.1	mrna30176.1	2.29213
mrna14780.1	mrna31749.1	2.58131
mrna02271.1	mrna03285.1	2.50187
mrna13442.1	mrna13443.1	1.20552
mrna19801.1	mrna32389.1	2.07239
mrna30184.1	mrna30958.1	2.57527
mrna14438.1	mrna23564.1	1.97981
mrna30167.1	mrna30184.1	2.78417
mrna18433.1	mrna30067.1	1.38982
mrna01184.1	mrna05720.1	1.97221
mrna01356.1	mrna02232.1	2.52591
mrna03956.1	mrna18499.1	2.68013
mrna14438.1	mrna18433.1	2.87392
mrna03285.1	mrna30170.1	1.84994
mrna03956.1	mrna18562.1	2.36984
mrna02272.1	mrna13644.1	3.13466
mrna03285.1	mrna25548.1	2.33162
mrna01184.1	mrna13644.1	1.82203
mrna02273.1	mrna14438.1	1.664
mrna13212.1	mrna13442.1	2.79035
mrna02232.1	mrna27489.1	2.97208
mrna13442.1	mrna30170.1	2.19928
mrna22702.1	mrna30184.1	2.34156
mrna01356.1	mrna30182.1	2.55737
mrna19801.1	mrna29558.1	2.50839
mrna30169.1	mrna30180.1	1.64664
mrna02232.1	mrna30180.1	1.61958
mrna02232.1	mrna30177.1	1.31181
mrna08270.1	mrna14780.1	2.10906
mrna13212.1	mrna18562.1	2.33963
mrna01184.1	mrna32389.1	1.76915
mrna01015.1	mrna30067.1	2.73474
mrna30067.1	mrna30180.1	1.80465
mrna11137.1	mrna30184.1	2.66321
mrna18562.1	mrna30169.1	2.77451
mrna18433.1	mrna24339.1	3.10102
mrna02232.1	mrna02272.1	2.52251
mrna02271.1	mrna19801.1	2.5613
mrna18499.1	mrna34381.1	1.82549
mrna30184.1	mrna32389.1	2.48614
mrna05720.1	mrna30958.1	1.86392
mrna13442.1	mrna27489.1	2.58673
mrna02272.1	mrna32389.1	3.20318
mrna03956.1	mrna25548.1	2.80226
mrna30170.1	mrna34381.1	0.674932
mrna05720.1	mrna11137.1	2.006
mrna21592.1	mrna29558.1	2.2727
mrna05720.1	mrna24339.1	2.03154
mrna30067.1	mrna30182.1	1.64916
mrna22702.1	mrna31749.1	2.527
mrna02232.1	mrna30176.1	1.34693
mrna03551.1	mrna30176.1	2.4048
mrna13442.1	mrna23565.1	2.15035
mrna09379.1	mrna26491.1	1.20674
mrna03956.1	mrna08270.1	2.19491
mrna13442.1	mrna30178.1	2.45452
mrna03956.1	mrna23565.1	2.28239
mrna02232.1	mrna30182.1	1.39685
mrna13212.1	mrna30958.1	2.12834
mrna01184.1	mrna24339.1	1.70242
mrna03285.1	mrna30178.1	2.72329
mrna22702.1	mrna30172.1	2.60846
mrna30181.1	mrna30184.1	0.952341
mrna02273.1	mrna30167.1	2.15619
mrna30180.1	mrna30184.1	1.2457
mrna30176.1	mrna30180.1	1.37319
mrna13443.1	mrna29558.1	2.74807
mrna23565.1	mrna25548.1	2.2567
mrna02232.1	mrna13644.1	2.55974
mrna29558.1	mrna30180.1	2.7265
mrna18499.1	mrna30169.1	2.52042
mrna09379.1	mrna30177.1	1.33749
mrna01184.1	mrna30172.1	2.62238
mrna14438.1	mrna23565.1	1.90177
mrna11137.1	mrna30958.1	1.92736
mrna13644.1	mrna30181.1	2.79796
mrna02272.1	mrna18433.1	2.41461
mrna05757.1	mrna30172.1	2.61413
mrna02271.1	mrna30178.1	2.5541
mrna03285.1	mrna23565.1	2.18841
mrna02272.1	mrna13212.1	2.92661
mrna05757.1	mrna13212.1	2.29119
mrna13443.1	mrna22702.1	2.41928
mrna30176.1	mrna30184.1	1.31259
mrna30167.1	mrna30177.1	2.50259
mrna19801.1	mrna30170.1	1.85954
mrna30170.1	mrna32389.1	1.93909
mrna08270.1	mrna30067.1	2.94942
mrna23565.1	mrna30172.1	2.34605
mrna29558.1	mrna30176.1	2.71147
mrna01356.1	mrna30176.1	2.84385
mrna13644.1	mrna30182.1	2.557
mrna11137.1	mrna25548.1	2.40684
mrna18562.1	mrna30184.1	2.38837
mrna05720.1	mrna30169.1	2.23687
mrna09379.1	mrna30176.1	1.22541
mrna01015.1	mrna23565.1	1.97709
mrna18433.1	mrna30172.1	1.3234
mrna02273.1	mrna21592.1	1.60856
mrna18562.1	mrna31749.1	2.06883
mrna13212.1	mrna30169.1	2.49569
mrna19801.1	mrna23882.1	2.01368
mrna27489.1	mrna30067.1	2.5148
mrna14780.1	mrna30178.1	2.76078
mrna01015.1	mrna02271.1	2.14142
mrna18433.1	mrna30177.1	1.33182
mrna30067.1	mrna30958.1	2.41902
mrna30067.1	mrna30177.1	1.4261
mrna27489.1	mrna30169.1	2.33656
mrna02271.1	mrna22702.1	1.9834
mrna30172.1	mrna34381.1	2.08489
mrna02272.1	mrna03285.1	2.6885
mrna11137.1	mrna30167.1	2.53246
mrna14780.1	mrna30167.1	2.69422
mrna18499.1	mrna23565.1	1.80717
mrna01015.1	mrna13442.1	2.31031
mrna30170.1	mrna30172.1	0.788325
mrna02232.1	mrna13212.1	2.28098
mrna11137.1	mrna14780.1	2.04303
mrna18433.1	mrna30176.1	1.4586
mrna18562.1	mrna22702.1	2.04328
mrna05757.1	mrna23565.1	2.12148
mrna14780.1	mrna30180.1	2.81681
mrna18562.1	mrna30181.1	2.51394
mrna26491.1	mrna29558.1	2.82415
mrna29558.1	mrna30170.1	2.22757
mrna24339.1	mrna25548.1	2.02236
mrna30169.1	mrna32389.1	1.9772
mrna13212.1	mrna30180.1	2.48968
mrna18562.1	mrna19801.1	2.21952
mrna01184.1	mrna30182.1	2.37736
mrna23565.1	mrna30182.1	2.07742
mrna13644.1	mrna30067.1	2.74049
mrna09379.1	mrna14780.1	2.42289
mrna30178.1	mrna30182.1	1.2747
mrna01184.1	mrna09379.1	2.40562
mrna14780.1	mrna25548.1	2.24309
mrna14438.1	mrna30169.1	2.24224
mrna23565.1	mrna30169.1	1.94531
mrna08270.1	mrna19801.1	1.89787
mrna30170.1	mrna30178.1	1.63216
mrna13644.1	mrna18433.1	2.72552
mrna01356.1	mrna23882.1	1.84963
mrna13442.1	mrna23564.1	2.14468
mrna08270.1	mrna26491.1	2.81956
mrna11137.1	mrna13212.1	2.12569
mrna23565.1	mrna30177.1	2.21584
mrna03551.1	mrna23564.1	2.05244
mrna09379.1	mrna30169.1	0.136345
mrna21592.1	mrna30177.1	2.54791
mrna29558.1	mrna30177.1	2.56185
mrna23882.1	mrna30067.1	2.57075
mrna30176.1	mrna30182.1	1.41302
mrna02271.1	mrna21592.1	2.08774
mrna27489.1	mrna30172.1	2.16018
mrna03285.1	mrna30167.1	2.41294
mrna05720.1	mrna30177.1	2.41987
mrna08270.1	mrna30180.1	2.78715
mrna02272.1	mrna13443.1	2.72227
mrna25548.1	mrna30958.1	2.11115
mrna30176.1	mrna31749.1	2.52364
mrna09379.1	mrna13644.1	2.42695
mrna26491.1	mrna30172.1	1.27068
mrna02271.1	mrna30176.1	2.50384
mrna01015.1	mrna23882.1	1.75994
mrna21592.1	mrna30182.1	2.14345
mrna01015.1	mrna30184.1	2.18121
mrna03956.1	mrna30177.1	2.61413
mrna23882.1	mrna30184.1	2.23607
mrna02271.1	mrna05720.1	2.11098
mrna30180.1	mrna31749.1	2.25293
mrna01015.1	mrna02232.1	2.18211
mrna01184.1	mrna30176.1	2.51819
mrna03551.1	mrna31749.1	2.1347
mrna03956.1	mrna30169.1	2.37069
mrna02232.1	mrna23565.1	1.95682
mrna02271.1	mrna30182.1	2.35202
mrna03285.1	mrna30180.1	2.3253
mrna01015.1	mrna09379.1	2.24462
mrna05720.1	mrna08270.1	1.81846
mrna18562.1	mrna23565.1	1.96128
mrna03285.1	mrna30172.1	2.14714
mrna26491.1	mrna30067.1	1.27121
mrna14438.1	mrna30177.1	2.44433
mrna05720.1	mrna32389.1	1.89084
mrna01015.1	mrna30182.1	2.15244
mrna05720.1	mrna13644.1	1.87183
mrna14780.1	mrna30067.1	2.3615
mrna02271.1	mrna13442.1	2.03149
mrna29558.1	mrna30184.1	2.22234
mrna25548.1	mrna30067.1	2.39471
mrna02232.1	mrna24339.1	2.33234
mrna23565.1	mrna30067.1	2.01388
mrna18433.1	mrna22702.1	2.30623
mrna05757.1	mrna30958.1	1.89495
mrna30169.1	mrna30176.1	1.16122
mrna13443.1	mrna27489.1	2.23485
mrna13644.1	mrna30177.1	2.29686
mrna09379.1	mrna23564.1	2.24368
mrna01356.1	mrna23564.1	1.89231
mrna18433.1	mrna23564.1	2.53073
mrna02271.1	mrna34381.1	1.61221
mrna02232.1	mrna30172.1	0.584338
mrna30169.1	mrna31749.1	2.1862
mrna02232.1	mrna30169.1	0.17332
mrna05757.1	mrna30184.1	2.40798
mrna23565.1	mrna30167.1	2.19294
mrna29558.1	mrna30067.1	2.4985
mrna21592.1	mrna23564.1	1.78772
mrna23564.1	mrna30169.1	2.0818
mrna14780.1	mrna30176.1	2.70986
mrna09379.1	mrna19801.1	2.40704
mrna18499.1	mrna30176.1	2.4488
mrna02232.1	mrna25548.1	2.11002
mrna23565.1	mrna30180.1	2.10765
mrna18433.1	mrna30170.1	1.38478
mrna19801.1	mrna30178.1	2.66631
mrna02271.1	mrna14438.1	1.68385
mrna26491.1	mrna27489.1	2.45103
mrna30067.1	mrna30176.1	1.22022
mrna08270.1	mrna30177.1	2.50032
mrna13212.1	mrna30167.1	2.52795
mrna18433.1	mrna18499.1	2.4627
mrna03551.1	mrna30167.1	2.06657
mrna18499.1	mrna25548.1	1.96817
mrna14780.1	mrna30170.1	1.7993
mrna14780.1	mrna24339.1	1.68242
mrna02272.1	mrna09379.1	2.01877
mrna03956.1	mrna30170.1	1.97976
mrna05757.1	mrna30182.1	2.36703
mrna13442.1	mrna32389.1	2.05282
mrna13644.1	mrna30184.1	2.27474
mrna13212.1	mrna30172.1	2.37144
mrna30181.1	mrna31749.1	2.29317
mrna03285.1	mrna05720.1	1.53867
mrna01015.1	mrna29558.1	2.14434
mrna01184.1	mrna30177.1	2.36528
mrna30181.1	mrna30182.1	0.737847
mrna29558.1	mrna30169.1	2.24243
mrna14438.1	mrna30176.1	2.1734
mrna11137.1	mrna30169.1	1.86368
mrna30176.1	mrna34381.1	2.11355
mrna18433.1	mrna30167.1	2.17417
mrna23564.1	mrna30167.1	2.28112
mrna19801.1	mrna30167.1	2.20083
mrna14780.1	mrna30169.1	2.11545
mrna01184.1	mrna13212.1	1.73535
mrna30178.1	mrna30184.1	1.1125
mrna11137.1	mrna30067.1	2.01853
mrna03956.1	mrna18433.1	2.57269
mrna02271.1	mrna30172.1	2.03316
mrna21592.1	mrna30180.1	2.37344
mrna05757.1	mrna13644.1	1.77857
mrna05757.1	mrna30169.1	2.18154
mrna23564.1	mrna23882.1	1.79529
mrna02272.1	mrna30169.1	1.95574
mrna11137.1	mrna26491.1	2.19973
mrna09379.1	mrna30170.1	0.66769
mrna01356.1	mrna30067.1	2.17048
mrna23564.1	mrna31749.1	2.32137
mrna13443.1	mrna30172.1	2.12634
mrna30178.1	mrna30181.1	1.16627
mrna14780.1	mrna30182.1	2.18818
mrna18433.1	mrna27489.1	2.04443
mrna05720.1	mrna30067.1	2.10043
mrna21592.1	mrna31749.1	1.78939
mrna23882.1	mrna32389.1	1.80754
mrna23882.1	mrna29558.1	2.04611
mrna30172.1	mrna30180.1	1.33218
mrna25548.1	mrna29558.1	2.29335
mrna03956.1	mrna30067.1	2.22324
mrna09379.1	mrna30067.1	0.163015
mrna30180.1	mrna30181.1	1.16132
mrna26491.1	mrna30181.1	1.25068
mrna02232.1	mrna08270.1	2.29835
mrna23565.1	mrna30178.1	2.02258
mrna21592.1	mrna30178.1	2.2468
mrna13644.1	mrna30180.1	2.41306
mrna05757.1	mrna09379.1	2.26188
mrna30177.1	mrna34381.1	2.15054
mrna30178.1	mrna30958.1	2.05743
mrna09379.1	mrna13442.1	1.87213
mrna02272.1	mrna08270.1	2.18589
mrna14780.1	mrna30958.1	1.6539
mrna02232.1	mrna03956.1	2.11709
mrna30178.1	mrna34381.1	1.97821
mrna22702.1	mrna30182.1	1.97119
mrna30169.1	mrna34381.1	1.74546
mrna02273.1	mrna05720.1	1.54294
mrna11137.1	mrna30176.1	2.23131
mrna02232.1	mrna31749.1	1.97198
mrna18433.1	mrna18562.1	2.15056
mrna02273.1	mrna30170.1	1.6021
mrna13443.1	mrna23565.1	2.02186
mrna30167.1	mrna30178.1	2.0231
mrna09379.1	mrna30172.1	0.429151
mrna01015.1	mrna30176.1	1.92229
mrna13212.1	mrna30176.1	2.33403
mrna13443.1	mrna34381.1	2.07444
mrna21592.1	mrna30172.1	1.94148
mrna30182.1	mrna30184.1	0.489406
mrna30167.1	mrna32389.1	2.20388
mrna22702.1	mrna30167.1	2.0903
mrna05720.1	mrna09379.1	1.93437
mrna30177.1	mrna31749.1	2.23351
mrna24339.1	mrna30169.1	2.06474
mrna05757.1	mrna26491.1	2.3982
mrna27489.1	mrna30177.1	2.19738
mrna02271.1	mrna30167.1	2.32238
mrna02232.1	mrna14780.1	2.08616
mrna30067.1	mrna34381.1	1.89091
mrna13442.1	mrna26491.1	2.3701
mrna23564.1	mrna26491.1	2.26298
mrna02272.1	mrna26491.1	2.09716
mrna18433.1	mrna23565.1	1.85413
mrna30167.1	mrna31749.1	2.47093
mrna18433.1	mrna31749.1	2.29749
mrna30170.1	mrna30176.1	1.17318
mrna03956.1	mrna30172.1	2.21997
mrna18562.1	mrna26491.1	1.95667
mrna02271.1	mrna25548.1	1.8605
mrna01184.1	mrna18433.1	2.14142
mrna03551.1	mrna30184.1	1.6645
mrna26491.1	mrna31749.1	2.34795
mrna02272.1	mrna22702.1	2.11026
mrna29558.1	mrna32389.1	2.05591
mrna13212.1	mrna14780.1	1.84414
mrna01356.1	mrna30169.1	1.8471
mrna30176.1	mrna30177.1	1.11643
mrna30177.1	mrna30184.1	0.976912
mrna09379.1	mrna23882.1	2.00769
mrna13442.1	mrna30169.1	1.75599
mrna21592.1	mrna30169.1	1.86571
mrna09379.1	mrna34381.1	1.64087
mrna09379.1	mrna32389.1	1.79282
mrna30177.1	mrna30180.1	0.724719
mrna01015.1	mrna18433.1	2.14817
mrna05720.1	mrna30184.1	1.91676
mrna08270.1	mrna29558.1	1.80196
mrna13443.1	mrna30167.1	2.2762
mrna18433.1	mrna19801.1	2.15267
mrna05720.1	mrna14780.1	1.83009
mrna02271.1	mrna18499.1	1.85052
mrna02232.1	mrna05720.1	1.97734
mrna23564.1	mrna30180.1	2.08313
mrna30170.1	mrna30177.1	1.33078
mrna11137.1	mrna30172.1	1.78347
mrna09379.1	mrna13443.1	1.67125
mrna02271.1	mrna30177.1	1.97233
mrna24339.1	mrna30958.1	1.35299
mrna13212.1	mrna30177.1	2.37824
mrna02272.1	mrna30180.1	1.92225
mrna14780.1	mrna18433.1	2.1347
mrna05757.1	mrna30181.1	2.10374
mrna01015.1	mrna30180.1	1.94797
mrna02232.1	mrna09379.1	0.0969512
mrna30167.1	mrna30169.1	1.71361
mrna02232.1	mrna32389.1	1.77175
mrna18562.1	mrna30167.1	1.93138
mrna22702.1	mrna30178.1	2.22221
mrna05757.1	mrna24339.1	1.43266
mrna30172.1	mrna30176.1	1.15194
mrna09379.1	mrna18499.1	1.84989
mrna13443.1	mrna18433.1	1.86368
mrna02232.1	mrna30067.1	0.241552
mrna30178.1	mrna30180.1	0.747757
mrna02272.1	mrna18499.1	2.1335
mrna30177.1	mrna32389.1	2.14441
mrna14438.1	mrna26491.1	2.20509
mrna03551.1	mrna09379.1	1.74491
mrna19801.1	mrna30169.1	2.11637
mrna23564.1	mrna30182.1	1.8814
mrna02232.1	mrna13442.1	1.75832
mrna03551.1	mrna30182.1	1.65664
mrna01184.1	mrna02272.1	2.07378
mrna30177.1	mrna30182.1	0.971414
mrna02271.1	mrna30184.1	1.72655
mrna05757.1	mrna30067.1	2.13455
mrna30167.1	mrna30180.1	1.96152
mrna30178.1	mrna32389.1	2.14593
mrna13443.1	mrna30170.1	1.71264
mrna30182.1	mrna32389.1	1.95741
mrna01356.1	mrna29558.1	1.74468
mrna23565.1	mrna30184.1	1.69461
mrna18562.1	mrna30067.1	1.9979
mrna01015.1	mrna30181.1	1.83665
mrna13442.1	mrna18433.1	1.9081
mrna02272.1	mrna30170.1	1.5235
mrna02271.1	mrna30181.1	1.94295
mrna05757.1	mrna30178.1	2.09726
mrna03551.1	mrna30181.1	1.80041
mrna24339.1	mrna30172.1	2.03327
mrna13442.1	mrna30176.1	2.05983
mrna30177.1	mrna30181.1	0.995301
mrna03551.1	mrna30177.1	2.09121
mrna26491.1	mrna32389.1	2.01349
mrna18562.1	mrna30172.1	1.7514
mrna13443.1	mrna26491.1	2.0713
mrna23564.1	mrna30178.1	1.8859
mrna01184.1	mrna29558.1	1.45705
mrna30067.1	mrna31749.1	1.90541
mrna19801.1	mrna30176.1	1.8914
mrna21592.1	mrna30067.1	1.78659
mrna03956.1	mrna09379.1	2.01188
mrna30182.1	mrna30958.1	1.93516
mrna03285.1	mrna09379.1	1.77789
mrna23564.1	mrna30184.1	1.77697
mrna13443.1	mrna30177.1	1.92021
mrna14438.1	mrna30067.1	1.82172
mrna13443.1	mrna30181.1	1.90322
mrna25548.1	mrna30169.1	1.76019
mrna02232.1	mrna23564.1	1.70015
mrna13443.1	mrna30169.1	1.54557
mrna02272.1	mrna30176.1	1.75283
mrna02272.1	mrna23882.1	2.09107
mrna03956.1	mrna23564.1	1.93628
mrna30181.1	mrna30958.1	2.04867
mrna30167.1	mrna30170.1	0.594787
mrna11137.1	mrna18433.1	1.91651
mrna02271.1	mrna30180.1	1.89846
mrna03956.1	mrna30181.1	1.91271
mrna23564.1	mrna30181.1	2.09657
mrna01015.1	mrna30177.1	1.80856
mrna21592.1	mrna30181.1	1.75335
mrna02272.1	mrna30178.1	1.61234
mrna01184.1	mrna30181.1	1.97961
mrna09379.1	mrna14438.1	1.76527
mrna23564.1	mrna30177.1	1.88875
mrna09379.1	mrna21592.1	1.64035
mrna18562.1	mrna29558.1	1.64255
mrna30172.1	mrna31749.1	1.86764
mrna21592.1	mrna26491.1	1.98912
mrna30167.1	mrna30181.1	1.86479
mrna13443.1	mrna30182.1	1.79225
mrna02272.1	mrna29558.1	2.00423
mrna24339.1	mrna30067.1	1.96827
mrna30167.1	mrna30172.1	1.16869
mrna09379.1	mrna11137.1	1.63583
mrna03956.1	mrna30167.1	2.27947
mrna03551.1	mrna30169.1	1.64661
mrna14780.1	mrna30184.1	1.78763
mrna02273.1	mrna30180.1	1.77033
mrna18433.1	mrna34381.1	1.90127
mrna13212.1	mrna30067.1	1.8549
mrna05720.1	mrna29558.1	1.68624
mrna13443.1	mrna30067.1	1.58556
mrna13442.1	mrna30067.1	1.6502
mrna02271.1	mrna18433.1	1.9261
mrna09379.1	mrna31749.1	1.87085
mrna05720.1	mrna30181.1	1.7153
mrna30172.1	mrna32389.1	1.74588
mrna22702.1	mrna30176.1	1.74624
mrna11137.1	mrna30181.1	1.71695
mrna30067.1	mrna32389.1	1.63445
mrna13212.1	mrna18433.1	1.9584
mrna30181.1	mrna32389.1	1.85213
mrna02273.1	mrna30169.1	1.36463
mrna29558.1	mrna30181.1	1.75563
mrna14780.1	mrna30172.1	1.74833
mrna26491.1	mrna30170.1	1.18266
mrna02272.1	mrna19801.1	1.87244
mrna02272.1	mrna30167.1	2.2528
mrna13212.1	mrna26491.1	1.98853
mrna02272.1	mrna30182.1	1.91881
mrna02232.1	mrna19801.1	1.79142
mrna02272.1	mrna03956.1	2.02635
mrna30167.1	mrna34381.1	0.833425
mrna23882.1	mrna30167.1	1.70558
mrna02232.1	mrna13443.1	1.51927
mrna22702.1	mrna30169.1	1.5065
mrna13212.1	mrna29558.1	1.62572
mrna09379.1	mrna18562.1	1.57217
mrna13212.1	mrna30178.1	1.86338
mrna29558.1	mrna30182.1	1.64792
mrna02271.1	mrna02272.1	1.40875
mrna13443.1	mrna30178.1	1.81115
mrna02271.1	mrna30170.1	1.4681
mrna02232.1	mrna14438.1	1.61983
mrna02232.1	mrna18562.1	1.52998
mrna02272.1	mrna23565.1	1.7829
mrna18433.1	mrna21592.1	1.63607
mrna03551.1	mrna18433.1	1.72608
mrna19801.1	mrna26491.1	1.97101
mrna30169.1	mrna30172.1	0.31244
mrna19801.1	mrna30067.1	1.88214
mrna02272.1	mrna27489.1	1.76241
mrna11137.1	mrna30178.1	1.69505
mrna23565.1	mrna26491.1	1.66552
mrna30067.1	mrna30172.1	0.316937
mrna03551.1	mrna30180.1	1.70637
mrna02272.1	mrna05757.1	2.05035
mrna30167.1	mrna30176.1	2.02538
mrna05757.1	mrna29558.1	1.45046
mrna19801.1	mrna30172.1	1.81616
mrna02272.1	mrna03551.1	1.59963
mrna23564.1	mrna30176.1	1.80356
mrna13644.1	mrna29558.1	1.47879
mrna29558.1	mrna30958.1	1.46675
mrna29558.1	mrna30178.1	1.69936
mrna02232.1	mrna34381.1	1.39675
mrna23564.1	mrna30172.1	1.58482
mrna02232.1	mrna18499.1	1.6545
mrna01184.1	mrna30178.1	1.69107
mrna30067.1	mrna30170.1	0.655258
mrna13212.1	mrna30184.1	1.5602
mrna23564.1	mrna30067.1	1.62372
mrna23882.1	mrna30182.1	1.73889
mrna02232.1	mrna23882.1	1.65995
mrna02273.1	mrna30177.1	1.48944
mrna03285.1	mrna30067.1	1.55949
mrna02273.1	mrna09379.1	1.32675
mrna03285.1	mrna30184.1	1.39127
mrna01356.1	mrna26491.1	1.84542
mrna18499.1	mrna26491.1	1.72092
mrna03551.1	mrna30178.1	1.75616
mrna30180.1	mrna32389.1	1.76529
mrna13443.1	mrna30176.1	1.68436
mrna01015.1	mrna26491.1	1.8095
mrna02272.1	mrna23564.1	1.55123
mrna09379.1	mrna30167.1	1.33979
mrna02232.1	mrna03551.1	1.27173
mrna13442.1	mrna30180.1	1.62204
mrna09379.1	mrna22702.1	1.45925
mrna02232.1	mrna21592.1	1.3829
mrna02232.1	mrna11137.1	1.45347
mrna02232.1	mrna02273.1	1.23437
mrna26491.1	mrna34381.1	1.63549
mrna03551.1	mrna30172.1	1.3495
mrna02272.1	mrna14780.1	2.10238
mrna30180.1	mrna34381.1	1.47703
mrna14780.1	mrna29558.1	1.34165
mrna23882.1	mrna30178.1	1.46034
mrna02272.1	mrna25548.1	1.74466
mrna13212.1	mrna24339.1	1.30814
mrna30169.1	mrna30170.1	0.515507
mrna23882.1	mrna26491.1	1.68912
mrna02232.1	mrna02271.1	1.33035
mrna02271.1	mrna30067.1	1.43717
mrna13644.1	mrna30178.1	1.58904
mrna02273.1	mrna26491.1	1.43531
mrna02273.1	mrna30067.1	1.29237
mrna03285.1	mrna30169.1	1.41845
mrna03551.1	mrna30067.1	1.40297
mrna05757.1	mrna18433.1	1.58451
mrna02272.1	mrna02273.1	1.41582
mrna30067.1	mrna30169.1	0.0372603
mrna23882.1	mrna30181.1	1.55438
mrna02272.1	mrna34381.1	1.65005
mrna27489.1	mrna30176.1	1.4153
mrna02272.1	mrna21592.1	1.52458
mrna02271.1	mrna09379.1	1.29232
mrna23882.1	mrna30180.1	1.56845
mrna02272.1	mrna14438.1	1.47637
mrna02272.1	mrna30958.1	1.65962
mrna23882.1	mrna30177.1	1.50463
mrna30176.1	mrna32389.1	1.60894
mrna22702.1	mrna30067.1	1.37948
mrna18433.1	mrna23882.1	1.58919
mrna18433.1	mrna32389.1	1.49131
mrna02272.1	mrna18562.1	1.53245
mrna02271.1	mrna30169.1	1.19723
mrna30182.1	mrna34381.1	1.40036
mrna26491.1	mrna30167.1	1.51849
mrna13443.1	mrna30180.1	1.57104
mrna13212.1	mrna30181.1	1.52462
mrna02232.1	mrna30170.1	0.626117
mrna02232.1	mrna22702.1	1.19858
mrna02272.1	mrna05720.1	1.58016
mrna02271.1	mrna26491.1	1.34582
mrna02272.1	mrna30181.1	1.43524
mrna24339.1	mrna29558.1	1.03123
mrna02232.1	mrna30167.1	1.16373
mrna30067.1	mrna30167.1	1.26579
mrna02272.1	mrna30184.1	1.39944
mrna02272.1	mrna11137.1	1.41456
mrna02232.1	mrna03285.1	1.13282
mrna30181.1	mrna34381.1	1.12101
Gene 1	Gene 2	Ks values
MDP0000512470	MDP0000307619	2.07549
MDP0000464809	MDP0000566079	26.2088
MDP0000840369	MDP0000242829	25.7542
MDP0000822651	MDP0000165587	0.168695
MDP0000840369	MDP0000165587	0.168882
MDP0000171602	MDP0000165587	0.17524
MDP0000152670	MDP0000804652	0.23505
MDP0000295058	MDP0000827871	3.42739
MDP0000254936	MDP0000242829	7.01447
MDP0000284679	MDP0000194661	6.54571
MDP0000245252	MDP0000300311	3.30119
MDP0000431628	MDP0000420150	4.73923
MDP0000768445	MDP0000840369	6.4189
MDP0000809337	MDP0000165587	5.39583
MDP0000809337	MDP0000171602	5.20226
MDP0000464809	MDP0000669451	5.34648
MDP0000859087	MDP0000205622	4.01558
MDP0000152670	MDP0000284679	2.01046
MDP0000300311	MDP0000945004	4.13989
MDP0000159531	MDP0000804652	2.18066
MDP0000825698	MDP0000230994	4.96004
MDP0000669451	MDP0000205622	5.3491
MDP0000159341	MDP0000181482	4.10842
MDP0000768445	MDP0000147173	5.38831
MDP0000397638	MDP0000152670	5.38733
MDP0000464809	MDP0000431628	2.34075
MDP0000152670	MDP0000254936	2.16175
MDP0000420150	MDP0000275704	5.01813
MDP0000152670	MDP0000159531	1.98639
MDP0000287041	MDP0000441376	5.21823
MDP0000284679	MDP0000804652	1.8981
MDP0000227056	MDP0000247514	5.09224
MDP0000859087	MDP0000804652	3.22799
MDP0000300311	MDP0000921788	4.9241
MDP0000796348	MDP0000147173	4.8955
MDP0000307619	MDP0000397638	3.32845
MDP0000245252	MDP0000441376	4.55426
MDP0000322003	MDP0000921788	5.04332
MDP0000512470	MDP0000827871	5.04305
MDP0000152670	MDP0000921788	1.9495
MDP0000389025	MDP0000809337	4.16884
MDP0000804652	MDP0000921788	1.98724
MDP0000431628	MDP0000152670	4.26948
MDP0000768445	MDP0000245253	3.72885
MDP0000295058	MDP0000242829	4.32414
MDP0000512470	MDP0000147173	5.27215
MDP0000263576	MDP0000159341	3.5613
MDP0000464809	MDP0000441376	4.49628
MDP0000235134	MDP0000241137	5.96393
MDP0000159341	MDP0000230994	3.88587
MDP0000464809	MDP0000171602	4.7376
MDP0000245253	MDP0000147173	4.83975
MDP0000264347	MDP0000263576	5.8224
MDP0000147173	MDP0000804652	4.28993
MDP0000307619	MDP0000796348	4.6649
MDP0000235134	MDP0000230994	5.18456
MDP0000859087	MDP0000945004	4.63051
MDP0000264347	MDP0000840369	4.64427
MDP0000194663	MDP0000159531	4.52481
MDP0000256486	MDP0000194661	5.23436
MDP0000827722	MDP0000247514	4.61204
MDP0000147173	MDP0000159531	4.03123
MDP0000284679	MDP0000147173	3.95522
MDP0000171602	MDP0000242829	4.21925
MDP0000431628	MDP0000181482	4.03518
MDP0000254936	MDP0000804652	1.85588
MDP0000194663	MDP0000230994	4.74805
MDP0000431628	MDP0000241137	4.25885
MDP0000284679	MDP0000322003	3.96102
MDP0000822651	MDP0000242829	4.17972
MDP0000230994	MDP0000203826	3.90617
MDP0000859087	MDP0000254936	2.58322
MDP0000389025	MDP0000263576	3.25177
MDP0000397638	MDP0000206202	5.11067
MDP0000915100	MDP0000804652	4.60724
MDP0000173434	MDP0000203826	4.27462
MDP0000152670	MDP0000247514	4.22788
MDP0000512470	MDP0000254936	3.72532
MDP0000245252	MDP0000245253	2.27316
MDP0000241137	MDP0000147173	3.74334
MDP0000669451	MDP0000441376	3.31952
MDP0000825698	MDP0000300311	3.42459
MDP0000768445	MDP0000859087	4.58692
MDP0000512470	MDP0000921788	3.59747
MDP0000264347	MDP0000827722	2.13813
MDP0000859087	MDP0000921788	2.31264
MDP0000768445	MDP0000171602	4.34025
MDP0000512470	MDP0000431628	3.58864
MDP0000431628	MDP0000441376	3.14918
MDP0000662303	MDP0000804652	3.69149
MDP0000287040	MDP0000827871	3.81713
MDP0000247514	MDP0000322003	5.35807
MDP0000319851	MDP0000151144	4.11905
MDP0000287041	MDP0000173434	4.0731
MDP0000300311	MDP0000147173	4.20159
MDP0000796348	MDP0000945004	4.63003
MDP0000287040	MDP0000441376	4.74013
MDP0000784909	MDP0000230994	4.15472
MDP0000859087	MDP0000147173	3.62308
MDP0000151144	MDP0000915100	5.08792
MDP0000247514	MDP0000147173	3.47027
MDP0000263576	MDP0000247940	4.94425
MDP0000662303	MDP0000945004	3.86641
MDP0000287041	MDP0000420150	3.70355
MDP0000809337	MDP0000230994	3.86909
MDP0000464809	MDP0000840369	4.04022
MDP0000825698	MDP0000804652	3.53638
MDP0000464809	MDP0000181482	3.8423
MDP0000307619	MDP0000420150	2.83552
MDP0000389025	MDP0000464809	3.52581
MDP0000194661	MDP0000247940	2.28037
MDP0000300311	MDP0000230994	3.76386
MDP0000241137	MDP0000835454	4.39238
MDP0000464809	MDP0000859087	3.92104
MDP0000227056	MDP0000263576	4.97426
MDP0000264347	MDP0000566079	3.12947
MDP0000796348	MDP0000915100	4.56057
MDP0000669451	MDP0000825698	2.33696
MDP0000945004	MDP0000254936	4.05361
MDP0000827722	MDP0000194661	2.10657
MDP0000669451	MDP0000945004	3.98148
MDP0000256486	MDP0000275704	4.46282
MDP0000241137	MDP0000247514	0.251294
MDP0000287041	MDP0000259403	3.6888
MDP0000827722	MDP0000669451	4.01288
MDP0000464809	MDP0000245253	4.37715
MDP0000264347	MDP0000822651	3.89388
MDP0000264347	MDP0000241137	3.82123
MDP0000264347	MDP0000159531	3.94726
MDP0000796348	MDP0000159531	3.72309
MDP0000171602	MDP0000441376	3.17558
MDP0000152670	MDP0000119183	4.30416
MDP0000245253	MDP0000575908	4.24366
MDP0000241137	MDP0000945004	4.23284
MDP0000809337	MDP0000245252	3.66652
MDP0000235134	MDP0000135256	4.92816
MDP0000307619	MDP0000431628	3.17732
MDP0000431628	MDP0000263576	2.81786
MDP0000827722	MDP0000194663	2.46325
MDP0000287040	MDP0000259403	3.72781
MDP0000308434	MDP0000804652	4.17898
MDP0000245253	MDP0000921788	4.25374
MDP0000389025	MDP0000264347	3.72736
MDP0000431628	MDP0000247514	3.55854
MDP0000287041	MDP0000464809	4.01979
MDP0000235134	MDP0000254936	4.28617
MDP0000307619	MDP0000230994	0.278339
MDP0000295058	MDP0000247940	3.10069
MDP0000827871	MDP0000420150	2.98992
MDP0000288971	MDP0000151144	4.30324
MDP0000859087	MDP0000159531	2.34614
MDP0000575908	MDP0000256486	0.220672
MDP0000420150	MDP0000259453	4.23484
MDP0000307619	MDP0000196258	4.2559
MDP0000397638	MDP0000230994	2.42171
MDP0000809337	MDP0000159341	3.04659
MDP0000431628	MDP0000119183	3.80996
MDP0000235134	MDP0000151144	4.37775
MDP0000827722	MDP0000431628	3.5437
MDP0000464809	MDP0000269044	4.24519
MDP0000194661	MDP0000441376	4.01033
MDP0000464809	MDP0000152670	3.39658
MDP0000389025	MDP0000159341	0.218697
MDP0000300311	MDP0000441376	2.80859
MDP0000322003	MDP0000441376	3.26135
MDP0000287041	MDP0000241137	3.49233
MDP0000269044	MDP0000151144	4.7127
MDP0000809337	MDP0000768445	3.93958
MDP0000159341	MDP0000945004	3.03692
MDP0000171602	MDP0000284679	3.17989
MDP0000135256	MDP0000322003	4.63687
MDP0000822651	MDP0000259453	4.2071
MDP0000662303	MDP0000441376	2.61666
MDP0000784909	MDP0000275704	2.71298
MDP0000307619	MDP0000205622	3.59974
MDP0000159341	MDP0000441376	2.54652
MDP0000453000	MDP0000135256	3.37027
MDP0000287041	MDP0000247940	1.7639
MDP0000809337	MDP0000431628	2.92648
MDP0000245253	MDP0000300311	2.0016
MDP0000431628	MDP0000194661	3.78758
MDP0000287041	MDP0000827722	1.84592
MDP0000389025	MDP0000230994	2.8465
MDP0000247940	MDP0000945004	4.12074
MDP0000307619	MDP0000441376	2.82811
MDP0000307619	MDP0000768445	3.7284
MDP0000295058	MDP0000300311	3.74622
MDP0000230994	MDP0000181482	3.27466
MDP0000307619	MDP0000119183	3.81542
MDP0000241137	MDP0000669451	3.51183
MDP0000159531	MDP0000921788	1.50153
MDP0000245252	MDP0000915100	3.41601
MDP0000256486	MDP0000181482	3.29166
MDP0000464809	MDP0000165587	3.41762
MDP0000245252	MDP0000247514	3.98356
MDP0000464809	MDP0000804652	3.19336
MDP0000264347	MDP0000247940	1.9004
MDP0000259403	MDP0000827871	3.80265
MDP0000915100	MDP0000206202	3.94199
MDP0000431628	MDP0000915100	3.482
MDP0000307619	MDP0000575908	3.28002
MDP0000235134	MDP0000827871	4.04758
MDP0000822651	MDP0000284679	3.07454
MDP0000287040	MDP0000308434	3.84074
MDP0000822651	MDP0000809337	3.12167
MDP0000662303	MDP0000194663	3.68108
MDP0000264347	MDP0000135256	3.0646
MDP0000147173	MDP0000566079	2.72025
MDP0000307619	MDP0000945004	3.0112
MDP0000275704	MDP0000804652	3.83167
MDP0000566079	MDP0000441376	2.72905
MDP0000232659	MDP0000206202	4.76786
MDP0000308434	MDP0000915100	3.76321
MDP0000575908	MDP0000915100	3.59062
MDP0000397638	MDP0000254936	3.32485
MDP0000235134	MDP0000147173	3.7329
MDP0000827722	MDP0000241137	3.38668
MDP0000669451	MDP0000181482	0.248629
MDP0000247940	MDP0000147173	3.11963
MDP0000284679	MDP0000254936	1.9427
MDP0000859087	MDP0000259453	4.08358
MDP0000566079	MDP0000921788	2.42594
MDP0000307619	MDP0000827722	3.17475
MDP0000768445	MDP0000945004	3.64074
MDP0000809337	MDP0000300311	3.10463
MDP0000827871	MDP0000206202	3.77437
MDP0000263576	MDP0000669451	2.72576
MDP0000827871	MDP0000159531	3.06358
MDP0000152670	MDP0000796348	3.31246
MDP0000194663	MDP0000147173	3.15762
MDP0000263576	MDP0000825698	2.52021
MDP0000263576	MDP0000181482	2.66523
MDP0000464809	MDP0000230994	2.80621
MDP0000945004	MDP0000804652	3.5125
MDP0000453000	MDP0000284679	3.72576
MDP0000287041	MDP0000809337	3.12703
MDP0000431628	MDP0000147173	2.94887
MDP0000241137	MDP0000205622	3.19877
MDP0000453000	MDP0000859087	3.47252
MDP0000307619	MDP0000259453	4.03114
MDP0000809337	MDP0000566079	2.24938
MDP0000662303	MDP0000119183	3.69238
MDP0000512470	MDP0000859087	2.9677
MDP0000307619	MDP0000287040	3.37808
MDP0000287041	MDP0000859087	3.40445
MDP0000264347	MDP0000453000	1.85464
MDP0000245253	MDP0000431628	3.39861
MDP0000768445	MDP0000194661	3.50841
MDP0000859087	MDP0000151144	3.78408
MDP0000151144	MDP0000159531	3.89963
MDP0000247940	MDP0000921788	3.39099
MDP0000840369	MDP0000284679	2.88244
MDP0000245252	MDP0000203826	3.41193
MDP0000825698	MDP0000181482	2.03811
MDP0000840369	MDP0000441376	2.74726
MDP0000256486	MDP0000915100	3.4145
MDP0000453000	MDP0000194663	2.49255
MDP0000264347	MDP0000227056	1.89746
MDP0000245252	MDP0000431628	3.0644
MDP0000827722	MDP0000859087	3.07843
MDP0000307619	MDP0000915100	2.85974
MDP0000662303	MDP0000230994	2.76254
MDP0000827722	MDP0000322003	3.10248
MDP0000389025	MDP0000295058	2.89708
MDP0000165587	MDP0000915100	3.19433
MDP0000859087	MDP0000300311	2.81205
MDP0000464809	MDP0000135256	3.23812
MDP0000431628	MDP0000165587	3.06901
MDP0000264347	MDP0000287040	1.75978
MDP0000173434	MDP0000921788	3.08581
MDP0000194663	MDP0000441376	3.53155
MDP0000194661	MDP0000147173	3.0785
MDP0000464809	MDP0000203826	2.91674
MDP0000171602	MDP0000159531	2.87746
MDP0000822651	MDP0000159531	2.92638
MDP0000247940	MDP0000205622	3.44988
MDP0000575908	MDP0000295058	3.17271
MDP0000284679	MDP0000945004	3.16157
MDP0000307619	MDP0000464809	2.70873
MDP0000159341	MDP0000194661	3.02666
MDP0000945004	MDP0000915100	0.209436
MDP0000254936	MDP0000159531	1.60462
MDP0000165587	MDP0000945004	3.17885
MDP0000269044	MDP0000945004	3.23129
MDP0000915100	MDP0000159531	3.06278
MDP0000254936	MDP0000206202	3.15081
MDP0000768445	MDP0000196258	3.53872
MDP0000245252	MDP0000796348	2.9607
MDP0000245253	MDP0000308434	4.15477
MDP0000669451	MDP0000159341	2.40179
MDP0000241137	MDP0000159531	2.95113
MDP0000165587	MDP0000159531	2.88104
MDP0000307619	MDP0000147173	3.0698
MDP0000247514	MDP0000945004	3.42739
MDP0000165587	MDP0000804652	2.79399
MDP0000512470	MDP0000245253	3.03787
MDP0000227056	MDP0000194663	2.34394
MDP0000194661	MDP0000945004	3.85122
MDP0000512470	MDP0000230994	2.70914
MDP0000300311	MDP0000151144	3.0513
MDP0000662303	MDP0000181482	1.84343
MDP0000669451	MDP0000796348	2.87728
MDP0000284679	MDP0000921788	1.67765
MDP0000152670	MDP0000300311	2.88025
MDP0000420150	MDP0000147173	2.32389
MDP0000431628	MDP0000205622	2.66976
MDP0000171602	MDP0000840369	0.00289366
MDP0000431628	MDP0000575908	3.11086
MDP0000264347	MDP0000662303	3.21496
MDP0000322003	MDP0000203826	2.9713
MDP0000822651	MDP0000441376	2.63893
MDP0000827722	MDP0000796348	1.62999
MDP0000194661	MDP0000159531	3.11382
MDP0000307619	MDP0000322003	2.60314
MDP0000784909	MDP0000159531	3.51141
MDP0000227056	MDP0000194661	1.88982
MDP0000173434	MDP0000420150	0.178254
MDP0000308434	MDP0000315706	3.79813
MDP0000287040	MDP0000245252	2.97897
MDP0000796348	MDP0000322003	3.07808
MDP0000441376	MDP0000181482	2.30084
MDP0000809337	MDP0000173434	2.79014
MDP0000784909	MDP0000322003	3.14332
MDP0000152670	MDP0000194663	2.96965
MDP0000512470	MDP0000275704	3.23586
MDP0000420150	MDP0000159531	2.35653
MDP0000835454	MDP0000147173	3.57163
MDP0000295058	MDP0000859087	2.41465
MDP0000566079	MDP0000159531	2.19713
MDP0000194663	MDP0000322003	2.93992
MDP0000840369	MDP0000159531	2.76624
MDP0000768445	MDP0000263576	3.13638
MDP0000287040	MDP0000827722	1.98614
MDP0000205622	MDP0000322003	2.83584
MDP0000464809	MDP0000295058	2.66651
MDP0000269044	MDP0000259453	3.58254
MDP0000264347	MDP0000159341	3.00689
MDP0000662303	MDP0000205622	2.62452
MDP0000827722	MDP0000827871	2.84078
MDP0000247514	MDP0000181482	2.97983
MDP0000287040	MDP0000241137	2.94333
MDP0000194663	MDP0000247940	2.20336
MDP0000295058	MDP0000284679	2.61099
MDP0000194661	MDP0000181482	3.20819
MDP0000662303	MDP0000669451	1.75839
MDP0000307619	MDP0000288971	2.91555
MDP0000165587	MDP0000194661	3.13605
MDP0000796348	MDP0000181482	2.8088
MDP0000809337	MDP0000441376	2.72478
MDP0000768445	MDP0000256486	3.62981
MDP0000420150	MDP0000945004	2.39131
MDP0000307619	MDP0000809337	2.78081
MDP0000287040	MDP0000295058	2.67268
MDP0000205622	MDP0000300311	2.69475
MDP0000241137	MDP0000859087	2.70913
MDP0000264347	MDP0000287041	1.27526
MDP0000307619	MDP0000263576	2.33928
MDP0000245252	MDP0000322003	2.96688
MDP0000241137	MDP0000284679	2.79228
MDP0000264347	MDP0000825698	3.09634
MDP0000264347	MDP0000171602	2.93359
MDP0000431628	MDP0000151144	3.27216
MDP0000308434	MDP0000945004	3.20526
MDP0000227056	MDP0000147173	2.91522
MDP0000809337	MDP0000181482	2.76316
MDP0000768445	MDP0000575908	3.50882
MDP0000768445	MDP0000420150	2.36793
MDP0000241137	MDP0000256486	3.28171
MDP0000784909	MDP0000269044	3.62844
MDP0000245252	MDP0000230994	2.76357
MDP0000431628	MDP0000295058	2.4847
MDP0000119183	MDP0000441376	3.408
MDP0000453000	MDP0000275704	4.01165
MDP0000662303	MDP0000263576	2.20282
MDP0000307619	MDP0000662303	2.50418
MDP0000859087	MDP0000322003	2.525
MDP0000245253	MDP0000256486	3.30516
MDP0000809337	MDP0000247940	2.9763
MDP0000171602	MDP0000181482	2.63569
MDP0000307619	MDP0000247940	2.98623
MDP0000308434	MDP0000254936	3.39486
MDP0000264347	MDP0000230994	3.09386
MDP0000453000	MDP0000827722	1.4637
MDP0000264347	MDP0000420150	2.55787
MDP0000227056	MDP0000300311	2.9553
MDP0000147173	MDP0000230994	2.80397
MDP0000230994	MDP0000804652	2.76352
MDP0000575908	MDP0000441376	2.71675
MDP0000151144	MDP0000275704	2.19089
MDP0000796348	MDP0000247940	1.55797
MDP0000287040	MDP0000194661	1.58294
MDP0000397638	MDP0000194661	3.39345
MDP0000512470	MDP0000308434	3.26034
MDP0000227056	MDP0000827722	1.55206
MDP0000307619	MDP0000152670	2.64019
MDP0000307619	MDP0000295058	2.42376
MDP0000227056	MDP0000464809	3.70533
MDP0000575908	MDP0000181482	2.77192
MDP0000300311	MDP0000804652	2.88203
MDP0000264347	MDP0000796348	1.30105
MDP0000171602	MDP0000669451	2.60621
MDP0000284679	MDP0000796348	2.77489
MDP0000397638	MDP0000295058	2.5498
MDP0000397638	MDP0000300311	2.5327
MDP0000227056	MDP0000809337	3.08164
MDP0000241137	MDP0000921788	2.88937
MDP0000247514	MDP0000859087	2.64669
MDP0000264347	MDP0000431628	2.98644
MDP0000827722	MDP0000247940	1.30957
MDP0000235134	MDP0000245252	3.10419
MDP0000575908	MDP0000241137	3.21845
MDP0000431628	MDP0000840369	2.75833
MDP0000859087	MDP0000275704	3.23165
MDP0000247940	MDP0000315706	3.65612
MDP0000264347	MDP0000397638	3.48687
MDP0000245253	MDP0000259453	3.43474
MDP0000235134	MDP0000575908	3.17169
MDP0000245252	MDP0000784909	2.97144
MDP0000308434	MDP0000205622	3.02405
MDP0000453000	MDP0000203826	2.86433
MDP0000247514	MDP0000315706	2.91829
MDP0000307619	MDP0000256486	2.61113
MDP0000194663	MDP0000206202	3.12738
MDP0000205622	MDP0000441376	2.56806
MDP0000247940	MDP0000242829	3.02536
MDP0000241137	MDP0000206202	3.17403
MDP0000464809	MDP0000796348	3.03789
MDP0000464809	MDP0000784909	3.69858
MDP0000171602	MDP0000835454	3.01378
MDP0000768445	MDP0000441376	2.76318
MDP0000205622	MDP0000181482	2.77638
MDP0000245252	MDP0000205622	2.791
MDP0000420150	MDP0000566079	2.25167
MDP0000227056	MDP0000259453	3.34943
MDP0000205622	MDP0000206202	3.00406
MDP0000205622	MDP0000147173	2.47505
MDP0000295058	MDP0000254936	2.61381
MDP0000827871	MDP0000203826	2.7337
MDP0000827871	MDP0000194663	2.53556
MDP0000300311	MDP0000242829	2.32186
MDP0000245253	MDP0000322003	2.97406
MDP0000307619	MDP0000804652	2.54767
MDP0000287041	MDP0000315270	3.84165
MDP0000809337	MDP0000397638	2.68237
MDP0000151144	MDP0000242829	3.103
MDP0000453000	MDP0000194661	1.69946
MDP0000453000	MDP0000295058	2.39594
MDP0000397638	MDP0000796348	3.15782
MDP0000827871	MDP0000284679	2.52073
MDP0000566079	MDP0000203826	2.10647
MDP0000662303	MDP0000420150	2.26436
MDP0000453000	MDP0000809337	2.93232
MDP0000784909	MDP0000825698	2.72542
MDP0000205622	MDP0000275704	3.53038
MDP0000389025	MDP0000566079	1.95153
MDP0000308434	MDP0000256486	3.08761
MDP0000247514	MDP0000796348	2.74722
MDP0000796348	MDP0000205622	2.69901
MDP0000173434	MDP0000254936	2.57321
MDP0000464809	MDP0000322003	2.5553
MDP0000431628	MDP0000159341	2.30954
MDP0000194661	MDP0000151144	3.58874
MDP0000768445	MDP0000295058	2.77993
MDP0000397638	MDP0000420150	2.39237
MDP0000171602	MDP0000230994	2.66575
MDP0000575908	MDP0000205622	2.86638
MDP0000247514	MDP0000194663	2.72635
MDP0000171602	MDP0000194661	2.74639
MDP0000307619	MDP0000203826	2.34622
MDP0000287040	MDP0000315270	3.96285
MDP0000287040	MDP0000254936	2.65444
MDP0000669451	MDP0000256486	2.61895
MDP0000230994	MDP0000322003	2.15784
MDP0000319851	MDP0000827871	3.00583
MDP0000287041	MDP0000245252	2.67653
MDP0000241137	MDP0000119183	3.10044
MDP0000397638	MDP0000945004	2.89351
MDP0000171602	MDP0000152670	2.36558
MDP0000307619	MDP0000165587	2.56237
MDP0000840369	MDP0000669451	2.44791
MDP0000241137	MDP0000181482	2.60862
MDP0000147173	MDP0000322003	2.51335
MDP0000287040	MDP0000205622	2.80102
MDP0000840369	MDP0000181482	2.43425
MDP0000227056	MDP0000275704	3.71724
MDP0000264347	MDP0000151144	3.32693
MDP0000235134	MDP0000300311	2.63964
MDP0000287041	MDP0000453000	1.40358
MDP0000307619	MDP0000159341	2.13533
MDP0000152670	MDP0000945004	2.6957
MDP0000784909	MDP0000566079	2.59613
MDP0000284679	MDP0000247940	2.78919
MDP0000264347	MDP0000194663	1.49435
MDP0000669451	MDP0000566079	1.53702
MDP0000194661	MDP0000230994	2.77899
MDP0000275704	MDP0000203826	2.65741
MDP0000241137	MDP0000259453	2.97077
MDP0000287041	MDP0000194661	1.21006
MDP0000307619	MDP0000206202	3.2842
MDP0000397638	MDP0000804652	2.57514
MDP0000431628	MDP0000171602	2.55226
MDP0000566079	MDP0000181482	1.70011
MDP0000308434	MDP0000206202	3.539
MDP0000247514	MDP0000915100	2.90069
MDP0000245253	MDP0000241137	3.30648
MDP0000662303	MDP0000825698	0.304514
MDP0000431628	MDP0000784909	2.79369
MDP0000256486	MDP0000205622	2.74078
MDP0000245253	MDP0000827871	2.98384
MDP0000287040	MDP0000247940	1.97056
MDP0000254936	MDP0000915100	2.78123
MDP0000859087	MDP0000194663	2.68133
MDP0000245252	MDP0000152670	2.67808
MDP0000575908	MDP0000194663	2.9034
MDP0000227056	MDP0000205622	2.93985
MDP0000822651	MDP0000196258	2.97304
MDP0000840369	MDP0000196258	2.97304
MDP0000241137	MDP0000275704	3.14132
MDP0000512470	MDP0000259403	2.77328
MDP0000295058	MDP0000147173	2.27733
MDP0000245253	MDP0000259403	3.08928
MDP0000512470	MDP0000768445	2.5946
MDP0000287041	MDP0000247514	2.60075
MDP0000256486	MDP0000322003	2.44867
MDP0000397638	MDP0000441376	2.20117
MDP0000256486	MDP0000420150	0.632677
MDP0000232659	MDP0000242829	4.12109
MDP0000287041	MDP0000227056	1.50865
MDP0000453000	MDP0000300311	2.54441
MDP0000235134	MDP0000242829	2.97772
MDP0000165587	MDP0000441376	2.17558
MDP0000245253	MDP0000784909	3.0822
MDP0000768445	MDP0000669451	2.80988
MDP0000287040	MDP0000453000	2.01694
MDP0000453000	MDP0000247514	2.49795
MDP0000205622	MDP0000566079	1.85614
MDP0000575908	MDP0000921788	2.50842
MDP0000453000	MDP0000263576	3.441
MDP0000822651	MDP0000230994	2.55382
MDP0000575908	MDP0000669451	2.5808
MDP0000307619	MDP0000194661	2.70374
MDP0000825698	MDP0000835454	2.69273
MDP0000397638	MDP0000464809	2.93616
MDP0000389025	MDP0000256486	2.04351
MDP0000295058	MDP0000181482	2.24044
MDP0000263576	MDP0000205622	2.53785
MDP0000307619	MDP0000287041	2.63743
MDP0000453000	MDP0000242829	2.76862
MDP0000245253	MDP0000194661	2.79953
MDP0000464809	MDP0000205622	2.85442
MDP0000397638	MDP0000247940	3.04655
MDP0000300311	MDP0000315706	2.66822
MDP0000159341	MDP0000566079	1.79264
MDP0000152670	MDP0000322003	2.27636
MDP0000245252	MDP0000859087	2.50808
MDP0000227056	MDP0000259403	2.6727
MDP0000453000	MDP0000827871	2.4699
MDP0000171602	MDP0000194663	2.78254
MDP0000264347	MDP0000152670	2.76327
MDP0000287041	MDP0000308434	2.69072
MDP0000389025	MDP0000119183	2.97389
MDP0000245253	MDP0000254936	2.84448
MDP0000307619	MDP0000389025	2.01577
MDP0000287040	MDP0000147173	2.37615
MDP0000194661	MDP0000242829	2.65339
MDP0000295058	MDP0000194663	2.30539
MDP0000300311	MDP0000275704	2.64174
MDP0000287040	MDP0000227056	1.90935
MDP0000151144	MDP0000230994	2.65336
MDP0000247514	MDP0000206202	2.86277
MDP0000768445	MDP0000247514	2.97037
MDP0000389025	MDP0000825698	1.8569
MDP0000809337	MDP0000135256	2.50171
MDP0000235134	MDP0000441376	2.78091
MDP0000245252	MDP0000945004	2.47372
MDP0000194661	MDP0000194663	1.53349
MDP0000264347	MDP0000245252	2.66391
MDP0000235134	MDP0000256486	2.8789
MDP0000822651	MDP0000669451	2.34111
MDP0000464809	MDP0000259403	2.58594
MDP0000288971	MDP0000228483	3.37293
MDP0000235134	MDP0000784909	2.83114
MDP0000230994	MDP0000315706	2.85064
MDP0000840369	MDP0000152670	2.25864
MDP0000825698	MDP0000194661	2.66799
MDP0000194661	MDP0000796348	1.1752
MDP0000227056	MDP0000859087	2.60408
MDP0000822651	MDP0000152670	2.2627
MDP0000809337	MDP0000796348	2.45398
MDP0000575908	MDP0000159341	1.94123
MDP0000295058	MDP0000205622	2.12157
MDP0000575908	MDP0000945004	2.7237
MDP0000822651	MDP0000181482	2.30034
MDP0000784909	MDP0000242829	2.97051
MDP0000827722	MDP0000152670	2.41701
MDP0000307619	MDP0000227056	2.67573
MDP0000245252	MDP0000921788	2.71791
MDP0000389025	MDP0000575908	2.02886
MDP0000809337	MDP0000835454	2.47585
MDP0000196258	MDP0000206202	3.62498
MDP0000575908	MDP0000315706	2.70881
MDP0000152670	MDP0000315706	2.17927
MDP0000235134	MDP0000152670	2.86489
MDP0000288971	MDP0000566079	2.6326
MDP0000256486	MDP0000945004	2.70462
MDP0000662303	MDP0000784909	2.45562
MDP0000945004	MDP0000159531	2.33375
MDP0000230994	MDP0000441376	2.044
MDP0000171602	MDP0000256486	2.56326
MDP0000245253	MDP0000247514	3.10169
MDP0000453000	MDP0000945004	3.05879
MDP0000264347	MDP0000247514	2.40963
MDP0000307619	MDP0000173434	2.32419
MDP0000859087	MDP0000915100	2.45053
MDP0000840369	MDP0000230994	2.46033
MDP0000784909	MDP0000256486	2.77754
MDP0000464809	MDP0000247514	2.39353
MDP0000263576	MDP0000230994	1.97981
MDP0000287041	MDP0000119183	2.82512
MDP0000840369	MDP0000194663	2.73838
MDP0000227056	MDP0000242829	2.67638
MDP0000287041	MDP0000796348	0.200895
MDP0000308434	MDP0000295058	1.84516
MDP0000269044	MDP0000205622	2.71995
MDP0000241137	MDP0000194663	2.44807
MDP0000247940	MDP0000254936	2.67701
MDP0000235134	MDP0000196258	2.9667
MDP0000263576	MDP0000796348	2.67199
MDP0000464809	MDP0000196258	2.5299
MDP0000809337	MDP0000194663	2.50333
MDP0000173434	MDP0000859087	2.2813
MDP0000194663	MDP0000205622	2.67225
MDP0000194663	MDP0000275704	3.50752
MDP0000827871	MDP0000796348	2.2704
MDP0000241137	MDP0000152670	2.33557
MDP0000827871	MDP0000322003	2.71436
MDP0000295058	MDP0000921788	2.31258
MDP0000227056	MDP0000796348	1.41566
MDP0000768445	MDP0000151144	2.88046
MDP0000284679	MDP0000194663	2.4553
MDP0000152670	MDP0000915100	2.42038
MDP0000464809	MDP0000206202	2.70769
MDP0000822651	MDP0000194663	2.67705
MDP0000464809	MDP0000825698	2.13226
MDP0000241137	MDP0000254936	2.53353
MDP0000453000	MDP0000322003	2.6298
MDP0000288971	MDP0000287040	2.5869
MDP0000840369	MDP0000194661	2.48749
MDP0000809337	MDP0000263576	2.27834
MDP0000295058	MDP0000194661	2.32342
MDP0000453000	MDP0000205622	2.65647
MDP0000420150	MDP0000151144	2.08647
MDP0000245252	MDP0000295058	2.34719
MDP0000152670	MDP0000206202	2.36514
MDP0000256486	MDP0000247514	2.57016
MDP0000768445	MDP0000464809	3.07044
MDP0000859087	MDP0000247940	2.37813
MDP0000822651	MDP0000235134	2.81073
MDP0000295058	MDP0000804652	2.08027
MDP0000827722	MDP0000259453	2.7633
MDP0000287040	MDP0000768445	2.62173
MDP0000768445	MDP0000241137	2.79246
MDP0000287041	MDP0000804652	2.41895
MDP0000669451	MDP0000259453	3.01125
MDP0000662303	MDP0000206202	2.56013
MDP0000300311	MDP0000181482	2.22147
MDP0000247514	MDP0000259453	2.68403
MDP0000825698	MDP0000441376	1.74353
MDP0000241137	MDP0000315706	2.41678
MDP0000242829	MDP0000275704	2.79865
MDP0000464809	MDP0000256486	2.49931
MDP0000784909	MDP0000804652	2.66383
MDP0000235134	MDP0000205622	2.7165
MDP0000796348	MDP0000259453	2.70266
MDP0000152670	MDP0000835454	2.32298
MDP0000288971	MDP0000203826	2.64634
MDP0000566079	MDP0000915100	1.96922
MDP0000264347	MDP0000308434	2.57312
MDP0000453000	MDP0000796348	1.27813
MDP0000256486	MDP0000159341	1.82776
MDP0000269044	MDP0000194661	2.6925
MDP0000269044	MDP0000275704	3.32676
MDP0000227056	MDP0000295058	2.02302
MDP0000245252	MDP0000254936	2.5599
MDP0000245253	MDP0000315706	3.19051
MDP0000307619	MDP0000453000	2.44232
MDP0000235134	MDP0000420150	2.186
MDP0000263576	MDP0000835454	2.33026
MDP0000575908	MDP0000254936	2.41081
MDP0000194663	MDP0000835454	2.48162
MDP0000825698	MDP0000159341	1.73732
MDP0000464809	MDP0000575908	2.46842
MDP0000269044	MDP0000441376	2.04598
MDP0000827722	MDP0000259403	2.40639
MDP0000822651	MDP0000295058	1.82551
MDP0000464809	MDP0000194663	3.27019
MDP0000453000	MDP0000147173	2.23718
MDP0000263576	MDP0000151144	2.99799
MDP0000295058	MDP0000152670	1.98233
MDP0000263576	MDP0000315706	2.8068
MDP0000431628	MDP0000194663	2.40378
MDP0000575908	MDP0000420150	0.50841
MDP0000822651	MDP0000194661	2.42167
MDP0000389025	MDP0000308434	2.18081
MDP0000147173	MDP0000915100	2.18887
MDP0000464809	MDP0000662303	1.98844
MDP0000827722	MDP0000275704	3.38082
MDP0000784909	MDP0000254936	2.82077
MDP0000809337	MDP0000275704	2.69895
MDP0000275704	MDP0000441376	2.80797
MDP0000308434	MDP0000431628	2.42641
MDP0000245253	MDP0000152670	2.49499
MDP0000135256	MDP0000205622	2.42413
MDP0000420150	MDP0000419045	2.02497
MDP0000319851	MDP0000263576	2.53696
MDP0000264347	MDP0000242829	2.47423
MDP0000165587	MDP0000259453	2.70599
MDP0000809337	MDP0000308434	2.50702
MDP0000245252	MDP0000804652	2.45323
MDP0000235134	MDP0000915100	2.75405
MDP0000464809	MDP0000915100	2.51541
MDP0000308434	MDP0000196258	2.89207
MDP0000247940	MDP0000159531	2.15561
MDP0000768445	MDP0000259403	2.48108
MDP0000256486	MDP0000441376	2.13354
MDP0000241137	MDP0000804652	2.15817
MDP0000319851	MDP0000835454	2.62757
MDP0000287040	MDP0000256486	2.48711
MDP0000256486	MDP0000315706	2.37257
MDP0000308434	MDP0000194661	2.58142
MDP0000171602	MDP0000295058	1.83201
MDP0000840369	MDP0000295058	1.83201
MDP0000827722	MDP0000784909	2.93616
MDP0000464809	MDP0000835454	2.71992
MDP0000307619	MDP0000245252	2.19142
MDP0000397638	MDP0000269044	1.70051
MDP0000768445	MDP0000275704	2.71699
MDP0000247940	MDP0000804652	2.23991
MDP0000307619	MDP0000308434	2.59717
MDP0000784909	MDP0000135256	2.59326
MDP0000420150	MDP0000441376	1.89521
MDP0000159341	MDP0000232659	3.34136
MDP0000809337	MDP0000196258	2.23714
MDP0000575908	MDP0000263576	2.37359
MDP0000669451	MDP0000315706	2.45605
MDP0000784909	MDP0000921788	2.5951
MDP0000288971	MDP0000165587	2.57291
MDP0000784909	MDP0000147173	2.58237
MDP0000259403	MDP0000859087	2.81726
MDP0000171602	MDP0000825698	2.25856
MDP0000284679	MDP0000232659	3.28886
MDP0000840369	MDP0000256486	2.35711
MDP0000307619	MDP0000921788	2.0616
MDP0000173434	MDP0000315706	2.16824
MDP0000171602	MDP0000196258	2.46914
MDP0000135256	MDP0000859087	2.49938
MDP0000245252	MDP0000232659	3.23029
MDP0000809337	MDP0000295058	1.89531
MDP0000295058	MDP0000230994	1.95091
MDP0000171602	MDP0000804652	1.95341
MDP0000227056	MDP0000135256	2.0803
MDP0000227056	MDP0000284679	2.52028
MDP0000171602	MDP0000269044	2.2677
MDP0000566079	MDP0000804652	1.60639
MDP0000263576	MDP0000256486	2.24522
MDP0000827722	MDP0000206202	2.44619
MDP0000152670	MDP0000275704	2.52617
MDP0000245253	MDP0000295058	2.56186
MDP0000840369	MDP0000835454	2.46941
MDP0000840369	MDP0000825698	2.2326
MDP0000307619	MDP0000275704	2.48784
MDP0000259403	MDP0000205622	2.56952
MDP0000389025	MDP0000822651	1.87063
MDP0000173434	MDP0000669451	2.29094
MDP0000796348	MDP0000275704	2.83899
MDP0000165587	MDP0000181482	1.97923
MDP0000822651	MDP0000804652	1.96131
MDP0000453000	MDP0000159531	2.16046
MDP0000768445	MDP0000235134	2.34337
MDP0000247514	MDP0000194661	2.287
MDP0000173434	MDP0000194663	2.28927
MDP0000859087	MDP0000796348	2.29257
MDP0000315706	MDP0000181482	2.57341
MDP0000464809	MDP0000159341	1.85418
MDP0000389025	MDP0000165587	1.86927
MDP0000152670	MDP0000151144	2.43571
MDP0000420150	MDP0000315706	1.51247
MDP0000768445	MDP0000181482	2.33786
MDP0000242829	MDP0000203826	2.01006
MDP0000307619	MDP0000254936	2.12599
MDP0000662303	MDP0000151144	2.21702
MDP0000194663	MDP0000804652	2.12304
MDP0000308434	MDP0000259403	2.67879
MDP0000287040	MDP0000247514	2.17005
MDP0000822651	MDP0000256486	2.27059
MDP0000768445	MDP0000827871	2.33159
MDP0000295058	MDP0000256486	2.13392
MDP0000263576	MDP0000194661	2.51271
MDP0000241137	MDP0000322003	2.7891
MDP0000247940	MDP0000232659	3.27948
MDP0000397638	MDP0000205622	2.30167
MDP0000245253	MDP0000205622	2.53047
MDP0000295058	MDP0000275704	2.20937
MDP0000287040	MDP0000259453	2.35005
MDP0000827871	MDP0000147173	1.89014
MDP0000287040	MDP0000319851	2.86322
MDP0000235134	MDP0000662303	2.49472
MDP0000287041	MDP0000566079	1.91598
MDP0000308434	MDP0000441376	2.296
MDP0000389025	MDP0000840369	1.85457
MDP0000135256	MDP0000317825	2.87341
MDP0000308434	MDP0000241137	1.7187
MDP0000822651	MDP0000825698	2.19556
MDP0000307619	MDP0000194663	2.27476
MDP0000247514	MDP0000835454	2.32108
MDP0000319851	MDP0000152670	2.51369
MDP0000235134	MDP0000464809	2.51293
MDP0000809337	MDP0000119183	2.45695
MDP0000669451	MDP0000165587	1.95809
MDP0000308434	MDP0000796348	2.31647
MDP0000245252	MDP0000259403	2.34036
MDP0000287040	MDP0000196258	2.34434
MDP0000389025	MDP0000171602	1.8353
MDP0000768445	MDP0000152670	2.25264
MDP0000171602	MDP0000575908	2.22597
MDP0000287040	MDP0000275704	2.98765
MDP0000308434	MDP0000159341	2.06823
MDP0000322003	MDP0000181482	2.23263
MDP0000152670	MDP0000247940	2.08405
MDP0000827871	MDP0000915100	2.2386
MDP0000827871	MDP0000275704	2.3267
MDP0000431628	MDP0000196258	1.99737
MDP0000308434	MDP0000263576	2.37684
MDP0000119183	MDP0000151144	3.14062
MDP0000319851	MDP0000859087	2.77727
MDP0000245253	MDP0000315270	2.90677
MDP0000230994	MDP0000275704	2.35702
MDP0000784909	MDP0000284679	2.39769
MDP0000284679	MDP0000135256	2.2102
MDP0000822651	MDP0000835454	2.36686
MDP0000840369	MDP0000804652	1.88582
MDP0000512470	MDP0000203826	0.22649
MDP0000827722	MDP0000235134	2.57403
MDP0000263576	MDP0000232659	3.18707
MDP0000235134	MDP0000245253	2.40547
MDP0000165587	MDP0000230994	2.01361
MDP0000319851	MDP0000230994	2.44315
MDP0000254936	MDP0000230994	2.10322
MDP0000295058	MDP0000247514	0.261901
MDP0000259403	MDP0000315270	2.89733
MDP0000319851	MDP0000804652	2.41311
MDP0000264347	MDP0000245253	2.34453
MDP0000453000	MDP0000566079	1.78109
MDP0000307619	MDP0000784909	2.1751
MDP0000227056	MDP0000235134	2.46329
MDP0000287040	MDP0000575908	2.32949
MDP0000227056	MDP0000915100	2.54405
MDP0000196258	MDP0000232659	3.31774
MDP0000420150	MDP0000322003	1.7388
MDP0000822651	MDP0000173434	2.16445
MDP0000259453	MDP0000275704	2.67899
MDP0000319851	MDP0000322003	2.54071
MDP0000171602	MDP0000206202	2.32695
MDP0000307619	MDP0000835454	2.44996
MDP0000768445	MDP0000259453	2.62484
MDP0000227056	MDP0000945004	2.57582
MDP0000295058	MDP0000315706	1.90753
MDP0000397638	MDP0000259453	2.5219
MDP0000768445	MDP0000397638	2.49712
MDP0000397638	MDP0000263576	2.16711
MDP0000288971	MDP0000269044	2.1346
MDP0000235134	MDP0000275704	2.80305
MDP0000809337	MDP0000206202	2.25359
MDP0000784909	MDP0000859087	2.31973
MDP0000288971	MDP0000317825	3.09535
MDP0000464809	MDP0000945004	2.28162
MDP0000566079	MDP0000315706	1.87193
MDP0000389025	MDP0000662303	1.46681
MDP0000768445	MDP0000203826	2.13175
MDP0000259453	MDP0000322003	2.73621
MDP0000173434	MDP0000230994	2.02899
MDP0000196258	MDP0000315270	3.22216
MDP0000315706	MDP0000441376	2.31442
MDP0000295058	MDP0000669451	1.86769
MDP0000784909	MDP0000420150	1.93973
MDP0000263576	MDP0000119183	2.38302
MDP0000245253	MDP0000804652	2.2284
MDP0000575908	MDP0000275704	2.3746
MDP0000827722	MDP0000804652	2.00528
MDP0000796348	MDP0000804652	2.0041
MDP0000840369	MDP0000269044	2.15204
MDP0000151144	MDP0000566079	2.03682
MDP0000241137	MDP0000194661	2.13132
MDP0000235134	MDP0000945004	2.58968
MDP0000235134	MDP0000171602	2.38983
MDP0000147173	MDP0000945004	1.90538
MDP0000119183	MDP0000230994	2.37533
MDP0000151144	MDP0000804652	2.27692
MDP0000308434	MDP0000230994	2.25691
MDP0000135256	MDP0000921788	2.28205
MDP0000295058	MDP0000165587	1.60103
MDP0000256486	MDP0000232659	3.21568
MDP0000232659	MDP0000147173	2.70679
MDP0000264347	MDP0000259403	2.03285
MDP0000431628	MDP0000135256	2.06265
MDP0000825698	MDP0000165587	2.05061
MDP0000308434	MDP0000662303	2.09998
MDP0000287041	MDP0000275704	2.54943
MDP0000171602	MDP0000662303	1.98656
MDP0000453000	MDP0000119183	2.33238
MDP0000295058	MDP0000263576	1.68931
MDP0000389025	MDP0000315706	1.94432
MDP0000263576	MDP0000135256	2.04367
MDP0000287040	MDP0000152670	2.03703
MDP0000809337	MDP0000319851	2.40379
MDP0000319851	MDP0000420150	2.23799
MDP0000827722	MDP0000295058	1.81991
MDP0000173434	MDP0000181482	2.04608
MDP0000287041	MDP0000263576	2.25106
MDP0000135256	MDP0000945004	2.42969
MDP0000809337	MDP0000245253	2.24606
MDP0000295058	MDP0000915100	1.79542
MDP0000768445	MDP0000804652	2.19731
MDP0000768445	MDP0000784909	2.32521
MDP0000945004	MDP0000275704	2.65933
MDP0000288971	MDP0000181482	1.9575
MDP0000431628	MDP0000259403	2.04309
MDP0000269044	MDP0000181482	1.99999
MDP0000784909	MDP0000796348	2.70549
MDP0000264347	MDP0000784909	2.55991
MDP0000159341	MDP0000315706	1.95169
MDP0000235134	MDP0000322003	2.41708
MDP0000235134	MDP0000194663	2.28499
MDP0000263576	MDP0000206202	2.13017
MDP0000397638	MDP0000181482	1.88101
MDP0000235134	MDP0000165587	2.33491
MDP0000295058	MDP0000159341	1.87813
MDP0000809337	MDP0000205622	0.19186
MDP0000840369	MDP0000206202	2.24956
MDP0000768445	MDP0000431628	2.0241
MDP0000768445	MDP0000825698	2.11253
MDP0000287040	MDP0000322003	1.95063
MDP0000194661	MDP0000804652	2.13511
MDP0000287041	MDP0000205622	1.95981
MDP0000241137	MDP0000135256	2.23037
MDP0000288971	MDP0000171602	2.24083
MDP0000822651	MDP0000431628	2.0114
MDP0000227056	MDP0000159531	1.96113
MDP0000389025	MDP0000247514	1.97038
MDP0000173434	MDP0000419045	2.06629
MDP0000135256	MDP0000254936	2.21191
MDP0000287041	MDP0000259453	2.25418
MDP0000389025	MDP0000241137	1.98623
MDP0000319851	MDP0000259453	2.4907
MDP0000827722	MDP0000228483	2.43993
MDP0000420150	MDP0000317825	2.02867
MDP0000784909	MDP0000151144	0.262328
MDP0000227056	MDP0000119183	2.16487
MDP0000245253	MDP0000242829	2.03338
MDP0000269044	MDP0000247514	2.16108
MDP0000235134	MDP0000315706	2.45864
MDP0000464809	MDP0000259453	2.25475
MDP0000173434	MDP0000827871	2.16292
MDP0000264347	MDP0000194661	0.256137
MDP0000269044	MDP0000669451	1.9718
MDP0000165587	MDP0000206202	2.24667
MDP0000840369	MDP0000662303	1.94758
MDP0000307619	MDP0000259403	2.15796
MDP0000822651	MDP0000662303	1.96439
MDP0000768445	MDP0000835454	2.29837
MDP0000300311	MDP0000566079	1.5823
MDP0000241137	MDP0000263576	1.81863
MDP0000147173	MDP0000151144	2.38331
MDP0000287040	MDP0000263576	2.89939
MDP0000308434	MDP0000575908	2.18908
MDP0000295058	MDP0000835454	1.82941
MDP0000389025	MDP0000259403	2.09625
MDP0000822651	MDP0000269044	2.06443
MDP0000389025	MDP0000269044	1.55433
MDP0000288971	MDP0000464809	1.83003
MDP0000840369	MDP0000575908	2.07597
MDP0000245253	MDP0000119183	2.33825
MDP0000151144	MDP0000921788	2.31835
MDP0000295058	MDP0000945004	1.74698
MDP0000822651	MDP0000206202	2.17528
MDP0000288971	MDP0000159341	2.15257
MDP0000315270	MDP0000566079	2.82358
MDP0000827871	MDP0000945004	2.0627
MDP0000235134	MDP0000159531	2.22653
MDP0000194661	MDP0000420150	1.72629
MDP0000420150	MDP0000232659	2.05027
MDP0000235134	MDP0000840369	2.25175
MDP0000669451	MDP0000206202	2.44074
MDP0000288971	MDP0000804652	2.0725
MDP0000288971	MDP0000669451	1.82346
MDP0000288971	MDP0000840369	2.16855
MDP0000308434	MDP0000275704	2.52945
MDP0000308434	MDP0000181482	2.14717
MDP0000287041	MDP0000287040	0.757884
MDP0000300311	MDP0000206202	2.12575
MDP0000397638	MDP0000256486	1.82694
MDP0000575908	MDP0000119183	2.32328
MDP0000194663	MDP0000232659	2.90664
MDP0000827722	MDP0000151144	2.45514
MDP0000135256	MDP0000420150	2.11569
MDP0000389025	MDP0000397638	1.52727
MDP0000171602	MDP0000159341	1.65549
MDP0000575908	MDP0000232659	3.00409
MDP0000512470	MDP0000315270	2.85937
MDP0000575908	MDP0000247514	2.06486
MDP0000308434	MDP0000135256	2.30057
MDP0000825698	MDP0000206202	2.15234
MDP0000397638	MDP0000259403	1.86671
MDP0000173434	MDP0000915100	1.89547
MDP0000227056	MDP0000322003	2.09447
MDP0000152670	MDP0000232659	2.57754
MDP0000245253	MDP0000194663	2.07593
MDP0000822651	MDP0000575908	2.01683
MDP0000135256	MDP0000228483	2.52075
MDP0000768445	MDP0000662303	2.01062
MDP0000165587	MDP0000315706	1.96421
MDP0000173434	MDP0000247514	1.93163
MDP0000827722	MDP0000245253	2.08372
MDP0000835454	MDP0000441376	1.88053
MDP0000397638	MDP0000662303	1.58597
MDP0000825698	MDP0000420150	1.55582
MDP0000822651	MDP0000159341	1.62245
MDP0000288971	MDP0000859087	1.8594
MDP0000173434	MDP0000784909	2.11531
MDP0000288971	MDP0000822651	2.15495
MDP0000840369	MDP0000159341	1.63693
MDP0000288971	MDP0000389025	2.13254
MDP0000227056	MDP0000173434	1.81825
MDP0000288971	MDP0000275704	2.18892
MDP0000287040	MDP0000796348	0.817103
MDP0000308434	MDP0000247514	1.52736
MDP0000263576	MDP0000420150	1.64025
MDP0000152670	MDP0000228483	2.30893
MDP0000768445	MDP0000119183	2.1764
MDP0000119183	MDP0000835454	2.43541
MDP0000263576	MDP0000194663	2.79963
MDP0000269044	MDP0000159341	1.55164
MDP0000453000	MDP0000173434	1.85004
MDP0000295058	MDP0000206202	1.8007
MDP0000431628	MDP0000319851	2.10771
MDP0000315706	MDP0000275704	2.41182
MDP0000264347	MDP0000322003	1.9674
MDP0000241137	MDP0000165587	1.5324
MDP0000235134	MDP0000804652	2.17025
MDP0000259403	MDP0000247940	1.97986
MDP0000397638	MDP0000575908	1.79852
MDP0000397638	MDP0000825698	1.57824
MDP0000453000	MDP0000235134	2.16538
MDP0000827722	MDP0000464809	2.22209
MDP0000295058	MDP0000228483	2.44389
MDP0000235134	MDP0000308434	2.44079
MDP0000264347	MDP0000315270	2.90946
MDP0000119183	MDP0000206202	2.44157
MDP0000147173	MDP0000254936	1.67514
MDP0000259403	MDP0000254936	1.97306
MDP0000269044	MDP0000420150	1.64396
MDP0000228483	MDP0000804652	2.249
MDP0000227056	MDP0000566079	1.55182
MDP0000822651	MDP0000308434	1.69384
MDP0000307619	MDP0000317825	2.24495
MDP0000165587	MDP0000835454	2.04848
MDP0000227056	MDP0000152670	1.84836
MDP0000232659	MDP0000315706	3.01875
MDP0000287041	MDP0000784909	2.48498
MDP0000784909	MDP0000247940	2.49344
MDP0000784909	MDP0000232659	3.16149
MDP0000397638	MDP0000159341	1.43199
MDP0000119183	MDP0000322003	2.43747
MDP0000147173	MDP0000921788	1.66214
MDP0000232659	MDP0000804652	2.5667
MDP0000173434	MDP0000205622	1.8287
MDP0000135256	MDP0000247514	2.03548
MDP0000319851	MDP0000441376	2.00298
MDP0000173434	MDP0000152670	1.71769
[truncated: 3,550 more rows]

## Sheet: Table S3
Table S3: Duplication events of six Rosaceae species
Gene ID	Chr	Start	End	Gene ID	Chr	Start	End
Tandem duplication events
MDP0000171602	chr14	33683490	33685030	MDP0000840369	chr14	33704767	33706305
MDP0000194661	chr3	8753675	8755726	MDP0000796348	chr3	8760411	8763036
MDP0000227056	chr11	9006690	9010105	MDP0000453000	chr11	9018785	9022115
MDP0000245252	chr13	14646056	14647381	MDP0000245253	chr13	14648680	14650482
MDP0000264347	chr11	8919251	8921275	MDP0000287041	chr11	8932549	8934555
MDP0000287041	chr11	8932549	8934555	MDP0000287040	chr11	8935515	8940982
MDP0000453000	chr11	9018785	9022115	MDP0000827722	chr11	9026710	9028908
MDP0000796348	chr3	8760411	8763036	MDP0000194663	chr3	8763789	8771298
MDP0000915100	chr6	12038011	12040065	MDP0000322003	chr6	12078486	12082328
pycom03g07050	Chr3	5589279	5591321	pycom03g07060	Chr3	5595421	5597447
pycom03g07060	Chr3	5595421	5597447	pycom03g07070	Chr3	5598969	5600106
pycom03g07130	Chr3	5679596	5682025	pycom03g07140	Chr3	5689942	5692152
pycom11g08270	Chr11	6372771	6374399	pycom11g08280	Chr11	6382830	6384260
pycom11g08320	Chr11	6447579	6449852	pycom11g08330	Chr11	6462759	6464966
Prupe.1G119100.1	Pp01	9323354	9325141	Prupe.1G119200.1	Pp01	9327967	9327967
Prupe.6G073300.1	Pp06	4999593	5001653	Prupe.6G073400.1	Pp06	5008392	5008392
Prupe.6G073400.1	Pp06	5005442	5008392	Prupe.6G073500.1	Pp06	5012421	5012421
Prupe.6G073500.1	Pp06	5010337	5012421	Prupe.6G073600.1	Pp06	5022844	5022844
Prupe.6G073700.1	Pp06	5025889	5029019	Prupe.6G073800.1	Pp06	5040687	5040687
Prupe.6G073900.1	Pp06	5044672	5047324	Prupe.6G074000.1	Pp06	5054723	5054723
RC1G0170800	Chr01	23578654	23579952	RC1G0170900	Chr01	23582562	23584325
RC5G0562300	Chr05	65721835	65723858	RC5G0562400	Chr05	65742040	65744337
RC5G0562800	Chr05	65836355	65838131	RC5G0562900	Chr05	65863451	65865448
RC5G0562900	Chr05	65863451	65865448	RC5G0563100	Chr05	65875392	65877039
RC5G0563100	Chr05	65875392	65877039	RC5G0563200	Chr05	65886563	65889130
RC5G0563600	Chr05	65917340	65920350	RC5G0563700	Chr05	65937494	65940309
RC5G0563800	Chr05	65942140	65944497	RC5G0563900	Chr05	65968458	65970608
RC5G0563900	Chr05	65968458	65970608	RC5G0564000	Chr05	65983035	65984789
RC5G0564000	Chr05	65983035	65984789	RC5G0564100	Chr05	65988092	65988922
RC7G0571300	Chr07	65976873	65978914	RC7G0571400	Chr07	66022613	66024574
mrna02271.1	LG5	26388738	26390687	mrna02272.1	LG5	26392261	26393397
mrna13443.1	LG6	7050571	7052160	mrna13442.1	LG6	7047305	7048930
mrna23565.1	LG7	11551076	11552401	mrna23564.1	LG7	11547196	11548965
mrna30170.1	LG3	23102885	23108064	mrna34381.1	LG3	23109553	23111947
mrna30176.1	LG3	23157663	23164565	mrna30177.1	LG3	23167737	23169836
mrna30177.1	LG3	23167737	23169836	mrna30178.1	LG3	23170867	23172778
mrna30180.1	LG3	23194404	23196395	mrna30181.1	LG3	23199774	23202045
mrna30181.1	LG3	23199774	23202045	mrna30182.1	LG3	23204921	23206955
Segmental duplication events
MDP0000119183	chr1	22917485	22921571	MDP0000264347	chr11	8919251	8921275
MDP0000119183	chr1	22917485	22921571	MDP0000194661	chr3	8753675	8755726
MDP0000135256	chr1	21435209	21437158	MDP0000119183	chr1	22917485	22921571
MDP0000152670	chr17	9412942	9414597	MDP0000254936	chr5	411761	422370
MDP0000152670	chr17	9412942	9414597	MDP0000804652	chr9	9088508	9090169
MDP0000152670	chr17	9412942	9414597	MDP0000921788	chr9	9613651	9616978
MDP0000227056	chr11	9006690	9010105	MDP0000247940	chr3	8789847	8793954
MDP0000235134	chr12	29528657	29530231	MDP0000317825	chr4	18568022	18569632
MDP0000263576	chr17	404193	415831	MDP0000441376	chr9	557913	561137
MDP0000264347	chr11	8919251	8921275	MDP0000194661	chr3	8753675	8755726
MDP0000284679	chr17	9652308	9654486	MDP0000804652	chr9	9088508	9090169
MDP0000287040	chr11	8935515	8940982	MDP0000241048	chr4	14428345	14430592
MDP0000288971	chr10	25411696	25415414	MDP0000242829	chr5	11953370	11955004
MDP0000295058	chr15	29073291	29074459	MDP0000247514	chr2	18985771	18987201
MDP0000307619	chr10	20971240	20972913	MDP0000230994	chr5	17582595	17585364
MDP0000389025	chr11	4927198	4928586	MDP0000159341	chr3	5111241	5112617
MDP0000397638	chr12	31390730	31393927	MDP0000419045	chr4	20256700	20259900
MDP0000464809	chr13	7384865	7389217	MDP0000431628	chr14	26870221	26871816
MDP0000512470	chr10	6773327	6774742	MDP0000203826	chr9	24922541	24923971
MDP0000575908	chr15	21974497	21976305	MDP0000256486	chr2	13903099	13904913
MDP0000662303	chr15	11801135	11802778	MDP0000825698	chr2	3742961	3744604
MDP0000669451	chr17	24852646	24854400	MDP0000181482	chr9	32743988	32746447
MDP0000796348	chr3	8760411	8763036	MDP0000241048	chr4	14428345	14430592
MDP0000809337	chr11	29633413	29635164	MDP0000205622	chr3	30032990	30035980
Ro01_G26083	Ro01	17756773	17758470	Ro04_G00303	Ro04	1604663	1606492
Ro03_G10184	Ro03	43418907	43420782	Ro06_G17303	Ro06	20697613	20699013
Ro03_G12840	Ro03	5768538	5813192	Ro07_G19435	Ro07	35229739	35231970
Ro03_G12848	Ro03	5869360	5871546	Ro06_G06109	Ro06	31319072	31322168
Ro04_G07211	Ro04	6100225	6101751	Ro05_G01975	Ro05	5081729	5083312
Ro05_G08639	Ro05	9756910	9762782	Ro07_G18720	Ro07	5709536	5712949
Ro06_G06109	Ro06	31319072	31322168	Ro07_G19435	Ro07	35229739	35231970
pycom01g21720	Chr1	19639594	19641507	pycom07g25240	Chr7	25636318	25638276
pycom02g17200	Chr2	14916521	14918410	pycom07g10860	Chr7	11188917	11191163
pycom02g24850	Chr2	22950582	22951965	pycom07g02200	Chr7	1790237	1791175
pycom03g07050	Chr3	5589279	5591321	pycom04g11870	Chr4	14820881	14821354
pycom03g07130	Chr3	5679596	5682025	pycom04g11860	Chr4	14819127	14820836
pycom03g07140	Chr3	5689942	5692152	pycom07g18750	Chr7	21144261	21145741
pycom04g06010	Chr4	5892004	5894362	pycom06g07270	Chr6	11853287	11855323
pycom04g11860	Chr4	14819127	14820836	pycom07g18750	Chr7	21144261	21145741
pycom05g32540	Chr5	31908522	31910132	pycom09g04610	Chr9	3399765	3401426
pycom10g28560	Chr10	29117084	29118712	pycom05g32540	Chr5	31908522	31910132
pycom11g08270	Chr11	6372771	6374399	pycom03g07050	Chr3	5589279	5591321
pycom11g08270	Chr11	6372771	6374399	pycom04g11870	Chr4	14820881	14821354
pycom11g08280	Chr11	6382830	6384260	pycom12g13820	Chr12	16303242	16305497
pycom11g08320	Chr11	6447579	6449852	pycom03g07110	Chr3	5652789	5653070
pycom11g08330	Chr11	6462759	6464966	pycom04g11860	Chr4	14819127	14820836
pycom11g08330	Chr11	6462759	6464966	pycom07g18750	Chr7	21144261	21145741
pycom11g16370	Chr11	17964197	17965621	pycom03g12560	Chr3	13186674	13188098
pycom11g17760	Chr11	20062716	20064317	pycom05g32540	Chr5	31908522	31910132
pycom12g13820	Chr12	16303242	16305497	pycom03g07130	Chr3	5679596	5682025
pycom12g13820	Chr12	16303242	16305497	pycom04g11860	Chr4	14819127	14820836
pycom12g13820	Chr12	16303242	16305497	pycom07g18750	Chr7	21144261	21145741
pycom12g16760	Chr12	19064348	19069613	pycom04g14610	Chr4	17471571	17476279
pycom12g18250	Chr12	20448199	20451407	pycom04g16040	Chr4	18766395	18769628
pycom13g02070	Chr13	1389421	1391267	pycom16g02050	Chr16	1285164	1287068
pycom15g16190	Chr15	11320992	11322439	pycom02g03290	Chr2	2162673	2164797
pycom15g26030	Chr15	20671969	20674615	pycom02g15090	Chr2	11807353	11809614
pycom17g08760	Chr17	6606758	6608089	pycom09g02620	Chr9	1958392	1959219
pycom17g10440	Chr17	8028329	8031790	pycom09g04610	Chr9	3399765	3401426
pycom17g12050	Chr17	9822200	9823552	pycom09g05890	Chr9	4380092	4381441
pycom17g26140	Chr17	24447133	24448887	pycom09g17840	Chr9	18359706	18361745
Prupe.1G237500.1	Pp01	25203094	25204641	Prupe.5G156100.1	Pp05	13931708	13933297
Prupe.1G329600.1	Pp01	31282447	31283783	Prupe.3G162500.1	Pp03	18144529	18147307
RC0G0015000	Chr00	1236020	1239335	RC5G0008100	Chr05	487051	490904
RC1G0287300	Chr01	38767905	38770819	RC7G0240100	Chr07	20539808	20542761
RC1G0454500	Chr01	54625232	54628927	RC3G0261000	Chr03	34808147	34811421
RC1G0454500	Chr01	54625232	54628927	RC5G0563400	Chr05	65910165	65912354
RC3G0261000	Chr03	34808147	34811421	RC5G0563400	Chr05	65910165	65912354
WGD duplication events
mrna18433.1	LG6	5439350	5441726	mrna26491.1	LG7	15509953	15512190
mrna19801.1	LG3	1183267	1184871	mrna21592.1	LG3	3594722	3596344
mrna21592.1	LG3	3594722	3596344	mrna03551.1	LG3	14499278	14500852
mrna30176.1	LG3	23157663	23164565	mrna18433.1	LG6	5439350	5441726
Ro01_G26083	Ro01	17756773	17758470	Ro04_G00303	Ro04	1604663	1606492
Ro03_G10184	Ro03	43418907	43420782	Ro06_G17303	Ro06	20697613	20699013
Ro03_G12840	Ro03	5768538	5813192	Ro07_G19435	Ro07	35229739	35231970
Ro03_G12848	Ro03	5869360	5871546	Ro06_G06109	Ro06	31319072	31322168
Ro04_G07211	Ro04	6100225	6101751	Ro05_G01975	Ro05	5081729	5083312
Ro05_G08639	Ro05	9756910	9762782	Ro07_G18720	Ro07	5709536	5712949
Ro06_G06109	Ro06	31319072	31322168	Ro07_G19435	Ro07	35229739	35231970
pycom01g21720	Chr1	19639594	19641507	pycom07g25240	Chr7	25636318	25638276
pycom02g17200	Chr2	14916521	14918410	pycom07g10860	Chr7	11188917	11191163
pycom02g24850	Chr2	22950582	22951965	pycom07g02200	Chr7	1790237	1791175
pycom03g07050	Chr3	5589279	5591321	pycom04g11870	Chr4	14820881	14821354
pycom03g07130	Chr3	5679596	5682025	pycom04g11860	Chr4	14819127	14820836
pycom03g07140	Chr3	5689942	5692152	pycom07g18750	Chr7	21144261	21145741
pycom04g06010	Chr4	5892004	5894362	pycom06g07270	Chr6	11853287	11855323
pycom04g11860	Chr4	14819127	14820836	pycom07g18750	Chr7	21144261	21145741
pycom05g32540	Chr5	31908522	31910132	pycom09g04610	Chr9	3399765	3401426
pycom10g28560	Chr10	29117084	29118712	pycom05g32540	Chr5	31908522	31910132
pycom11g08270	Chr11	6372771	6374399	pycom03g07050	Chr3	5589279	5591321
pycom11g08280	Chr11	6382830	6384260	pycom12g13820	Chr12	16303242	16305497
pycom11g08320	Chr11	6447579	6449852	pycom03g07110	Chr3	5652789	5653070
pycom11g08330	Chr11	6462759	6464966	pycom04g11860	Chr4	14819127	14820836
pycom11g16370	Chr11	17964197	17965621	pycom03g12560	Chr3	13186674	13188098
pycom11g17760	Chr11	20062716	20064317	pycom05g32540	Chr5	31908522	31910132
pycom12g13820	Chr12	16303242	16305497	pycom03g07130	Chr3	5679596	5682025
pycom12g16760	Chr12	19064348	19069613	pycom04g14610	Chr4	17471571	17476279
pycom12g18250	Chr12	20448199	20451407	pycom04g16040	Chr4	18766395	18769628
pycom13g02070	Chr13	1389421	1391267	pycom16g02050	Chr16	1285164	1287068
pycom15g16190	Chr15	11320992	11322439	pycom02g03290	Chr2	2162673	2164797
pycom15g26030	Chr15	20671969	20674615	pycom02g15090	Chr2	11807353	11809614
pycom17g08760	Chr17	6606758	6608089	pycom09g02620	Chr9	1958392	1959219
pycom17g10440	Chr17	8028329	8031790	pycom09g04610	Chr9	3399765	3401426
pycom17g12050	Chr17	9822200	9823552	pycom09g05890	Chr9	4380092	4381441
pycom17g26140	Chr17	24447133	24448887	pycom09g17840	Chr9	18359706	18361745
pycom11g08270	Chr11	6372771	6374399	pycom04g11870	Chr4	14820881	14821354
pycom11g08330	Chr11	6462759	6464966	pycom07g18750	Chr7	21144261	21145741
pycom12g13820	Chr12	16303242	16305497	pycom04g11860	Chr4	14819127	14820836
pycom12g13820	Chr12	16303242	16305497	pycom07g18750	Chr7	21144261	21145741
RC0G0015000	Chr00	1236020	1239335	RC5G0008100	Chr05	487051	490904
RC1G0454500	Chr01	54625232	54628927	RC3G0261000	Chr03	34808147	34811421
RC3G0261000	Chr03	34808147	34811421	RC5G0563400	Chr05	65910165	65912354
RC1G0287300	Chr01	38767905	38770819	RC7G0240100	Chr07	20539808	20542761
RC1G0454500	Chr01	54625232	54628927	RC5G0563400	Chr05	65910165	65912354
Prupe.1G237500.1	Pp01	25203094	25204641	Prupe.5G156100.1	Pp05	13931708	13933297
Prupe.1G329600.1	Pp01	31282447	31283783	Prupe.3G162500.1	Pp03	18144529	18147307
MDP0000119183	chr1	22917485	22921571	MDP0000194661	chr3	8753675	8755726
MDP0000152670	chr17	9412942	9414597	MDP0000804652	chr9	9088508	9090169
MDP0000235134	chr12	29528657	29530231	MDP0000228483	chr4	18571503	18573086
MDP0000264347	chr11	8919251	8921275	MDP0000194661	chr3	8753675	8755726
MDP0000284679	chr17	9652308	9654486	MDP0000804652	chr9	9088508	9090169
MDP0000288971	chr10	25411696	25415414	MDP0000242829	chr5	11953370	11955004
MDP0000295058	chr15	29073291	29074459	MDP0000247514	chr2	18985771	18987201
MDP0000307619	chr10	20971240	20972913	MDP0000230994	chr5	17582595	17585364
MDP0000389025	chr11	4927198	4928586	MDP0000159341	chr3	5111241	5112617
MDP0000397638	chr12	31390730	31393927	MDP0000419045	chr4	20256700	20259900
MDP0000575908	chr15	21974497	21976305	MDP0000256486	chr2	13903099	13904913
MDP0000662303	chr15	11801135	11802778	MDP0000825698	chr2	3742961	3744604
MDP0000669451	chr17	24852646	24854400	MDP0000181482	chr9	32743988	32746447
MDP0000768445	chr11	39690399	39692288	MDP0000300311	chr3	38737645	38739827
MDP0000809337	chr11	29633413	29635164	MDP0000205622	chr3	30032990	30035980
MDP0000827722	chr11	9026710	9028908	MDP0000247940	chr3	8789847	8793954
MDP0000827722	chr11	9026710	9028908	MDP0000241048	chr4	14428345	14430592
Transposed duplication events
pycom02g11720	Chr2	8268231	8270030	pycom09g17840	Chr9	18359706	18361745
pycom02g11950	Chr2	8539828	8541459	pycom07g10860	Chr7	11188917	11191163
pycom02g14830	Chr2	11479509	11480939	pycom17g08760	Chr17	6606758	6608089
pycom03g16330	Chr3	17487586	17489009	pycom09g04610	Chr9	3399765	3401426
pycom03g23240	Chr3	23139231	23141721	pycom02g03290	Chr2	2162673	2164797
pycom05g00650	Chr5	836004	837737	pycom09g04610	Chr9	3399765	3401426
pycom05g03290	Chr5	3818614	3820106	pycom04g06010	Chr4	5892004	5894362
pycom05g21040	Chr5	23738488	23739618	pycom09g17840	Chr9	18359706	18361745
pycom06g05130	Chr6	6950316	6952298	pycom07g10860	Chr7	11188917	11191163
pycom06g13830	Chr6	18714710	18717437	pycom09g17840	Chr9	18359706	18361745
pycom09g10030	Chr9	8092994	8094649	pycom15g26030	Chr15	20671969	20674615
pycom10g15680	Chr10	18893627	18895381	pycom04g16040	Chr4	18766395	18769628
pycom111g00540	SuperScaffold_111	382323	384767	pycom12g18250	Chr12	20448199	20451407
pycom11g20270	Chr11	23182005	23183756	pycom09g04610	Chr9	3399765	3401426
pycom10g15680	Chr10	18893627	18895381	pycom12g18250	Chr12	20448199	20451407
Prupe.1G501500.1	Pp01	41498576	41500096	Prupe.1G329600.1	Pp01	31282447	31283783
Prupe.3G309800.1	Pp03	26939961	26942210	Prupe.5G156100.1	Pp05	13931708	13933297
Prupe.4G132100.1	Pp04	7314327	7315982	Prupe.5G156100.1	Pp05	13931708	13933297
Prupe.5G091700.1	Pp05	10228192	10230468	Prupe.1G329600.1	Pp01	31282447	31283783
Prupe.7G236100.1	Pp07	20509687	20511389	Prupe.3G162500.1	Pp03	18144529	18147307
Prupe.8G054000.1	Pp08	6129612	6131018	Prupe.1G329600.1	Pp01	31282447	31283783
Prupe.8G266100.1	Pp08	22267137	22269341	Prupe.1G329600.1	Pp01	31282447	31283783
Ro01_G00995	Ro01	6424641	6426284	Ro05_G08639	Ro05	9756910	9762782
Ro01_G04210	Ro01	8528776	8530086	Ro06_G17303	Ro06	20697613	20699013
Ro01_G04239	Ro01	8722963	8724486	Ro06_G17303	Ro06	20697613	20699013
Ro01_G07631	Ro01	1913258	1915087	Ro01_G26083	Ro01	17756773	17758470
Ro01_G21315	Ro01	23602878	23604687	Ro01_G26083	Ro01	17756773	17758470
Ro02_G01417	Ro02	7146449	7147972	Ro01_G26083	Ro01	17756773	17758470
Ro02_G16811	Ro02	15271374	15273900	Ro06_G17303	Ro06	20697613	20699013
Ro02_G23726	Ro02	22129790	22131220	Ro06_G17303	Ro06	20697613	20699013
Ro03_G12104	Ro03	2805380	2807086	Ro01_G26083	Ro01	17756773	17758470
Ro03_G15842	Ro03	35425071	35426702	Ro05_G01975	Ro05	5081729	5083312
Ro03_G16908	Ro03	29523276	29526440	Ro06_G17303	Ro06	20697613	20699013
Ro03_G17987	Ro03	26698712	26700301	Ro06_G17303	Ro06	20697613	20699013
Ro03_G26747	Ro03	14275167	14276498	Ro04_G07211	Ro04	6100225	6101751
Ro04_G18048	Ro04	8886272	8889339	Ro04_G00303	Ro04	1604663	1606492
Ro05_G14840	Ro05	8459113	8461764	Ro01_G26083	Ro01	17756773	17758470
Ro05_G20389	Ro05	17059313	17060759	Ro03_G12840	Ro03	5768538	5813192
Ro06_G03769	Ro06	2193942	2196313	Ro04_G07211	Ro04	6100225	6101751
Ro06_G08433	Ro06	19879796	19881118	Ro04_G07211	Ro04	6100225	6101751
Ro06_G22220	Ro06	21885111	21886439	Ro06_G17303	Ro06	20697613	20699013
Ro07_G13993	Ro07	39146180	39148129	Ro06_G17303	Ro06	20697613	20699013
Ro07_G17018	Ro07	14133057	14147230	Ro04_G00303	Ro04	1604663	1606492
RC6G0284900	Chr06	37453268	37456322	RC0G0015000	Chr00	1236020	1239335
RC5G0325500	Chr05	29946890	29949630	RC0G0015000	Chr00	1236020	1239335
RC5G0389300	Chr05	38571620	38574530	RC0G0015000	Chr00	1236020	1239335
RC2G0214500	Chr02	19345050	19346582	RC0G0015000	Chr00	1236020	1239335
RC1G0547700	Chr01	61211223	61213265	RC0G0015000	Chr00	1236020	1239335
RC2G0553500	Chr02	63398905	63401002	RC0G0015000	Chr00	1236020	1239335
RC2G0161700	Chr02	13396040	13398045	RC1G0287300	Chr01	38767905	38770819
MDP0000151144	chr5	3768397	3771024	MDP0000784909	chr17	4316975	4319221
MDP0000159531	chr7	27103201	27104814	MDP0000284679	chr17	9652308	9654486
MDP0000196258	chr14	34091764	34094004	MDP0000256486	chr2	13903099	13904913
MDP0000275704	chr8	11745010	11747394	MDP0000784909	chr17	4316975	4319221
MDP0000315270	chr15	27125332	27127781	MDP0000315706	chr7	28897336	28908750
MDP0000420150	chr3	38769509	38769841	MDP0000575908	chr15	21974497	21976305
MDP0000566079	chr5	25878313	25878645	MDP0000669451	chr17	24852646	24854400
MDP0000921788	chr9	9613651	9616978	MDP0000254936	chr5	411761	422370
mrna01356.1	LG6	37824018	37826494	mrna13644.1	LG6	8243188	8245983
mrna05720.1	LG6	29070947	29072257	mrna23882.1	LG6	34061592	34062947
mrna08270.1	LG2	13106205	13108073	mrna13644.1	LG6	8243188	8245983
mrna09379.1	LG5	10027915	10029902	mrna30067.1	LG3	23062419	23066910
mrna11137.1	LG2	16447640	16449148	mrna13644.1	LG6	8243188	8245983
mrna14438.1	LG6	11345530	11346942	mrna30958.1	LG1	1879340	1880974
mrna18499.1	LG7	317442	319064	mrna30958.1	LG1	1879340	1880974
mrna18562.1	LG7	658569	659996	mrna30958.1	LG1	1879340	1880974
mrna22702.1	LG5	5105236	5106837	mrna30958.1	LG1	1879340	1880974
mrna24339.1	LG6	30878865	30880184	mrna13644.1	LG6	8243188	8245983
mrna25548.1	unanchored	6433024	6434679	mrna05757.1	LG1	14951079	14952608
Proximal duplication events
RC5G0565500	Chr05	66105899	66107887	RC5G0565700	Chr05	66136330	66138339
RC5G0564700	Chr05	66056478	66058715	RC5G0564900	Chr05	66065946	66066690
RC5G0562100	Chr05	65694111	65696108	RC5G0562300	Chr05	65721835	65723858
RC5G0565200	Chr05	66085226	66085708	RC5G0565500	Chr05	66105899	66107887
MDP0000119183	chr1	22917485	22921571	MDP0000247940	chr3	8789847	8793954
MDP0000135256	chr1	21435209	21437158	MDP0000241048	chr4	14428345	14430592
MDP0000147173	chr4	915116	916492	MDP0000165587	chr2	19448094	19449617
MDP0000151144	chr5	3768397	3771024	MDP0000784909	chr17	4316975	4319221
MDP0000152670	chr17	9412942	9414597	MDP0000804652	chr9	9088508	9090169
MDP0000159341	chr3	5111241	5112617	MDP0000389025	chr11	4927198	4928586
MDP0000159531	chr7	27103201	27104814	MDP0000284679	chr17	9652308	9654486
MDP0000165587	chr2	19448094	19449617	MDP0000822651	chr11	10948163	10949701
MDP0000171602	chr14	33683490	33685030	MDP0000822651	chr11	10948163	10949701
MDP0000173434	chr13	28440250	28440916	MDP0000420150	chr3	38769509	38769841
MDP0000181482	chr9	32743988	32746447	MDP0000669451	chr17	24852646	24854400
MDP0000194661	chr3	8753675	8755726	MDP0000264347	chr11	8919251	8921275
MDP0000194663	chr3	8763789	8771298	MDP0000287040	chr11	8935515	8940982
MDP0000196258	chr14	34091764	34094004	MDP0000256486	chr2	13903099	13904913
MDP0000203826	chr9	24922541	24923971	MDP0000512470	chr10	6773327	6774742
MDP0000205622	chr3	30032990	30035980	MDP0000809337	chr11	29633413	29635164
MDP0000206202	chr6	27979921	27980874	MDP0000835454	chr3	38697856	38698805
MDP0000227056	chr11	9006690	9010105	MDP0000247940	chr3	8789847	8793954
MDP0000228483	chr4	18571503	18573086	MDP0000235134	chr12	29528657	29530231
MDP0000230994	chr5	17582595	17585364	MDP0000307619	chr10	20971240	20972913
MDP0000232659	chr3	38790023	38797054	MDP0000768445	chr11	39690399	39692288
MDP0000235134	chr12	29528657	29530231	MDP0000317825	chr4	18568022	18569632
MDP0000241048	chr4	14428345	14430592	MDP0000247940	chr3	8789847	8793954
MDP0000241137	chr15	29089275	29090699	MDP0000247514	chr2	18985771	18987201
MDP0000242829	chr5	11953370	11955004	MDP0000431628	chr14	26870221	26871816
MDP0000245252	chr13	14646056	14647381	MDP0000768445	chr11	39690399	39692288
MDP0000245253	chr13	14648680	14650482	MDP0000768445	chr11	39690399	39692288
MDP0000247514	chr2	18985771	18987201	MDP0000295058	chr15	29073291	29074459
MDP0000247940	chr3	8789847	8793954	MDP0000453000	chr11	9018785	9022115
MDP0000254936	chr5	411761	422370	MDP0000921788	chr9	9613651	9616978
MDP0000256486	chr2	13903099	13904913	MDP0000575908	chr15	21974497	21976305
MDP0000259403	chr14	26879882	26885995	MDP0000464809	chr13	7384865	7389217
MDP0000259453	chr3	38778262	38779581	MDP0000768445	chr11	39690399	39692288
MDP0000263576	chr17	404193	415831	MDP0000441376	chr9	557913	561137
MDP0000264347	chr11	8919251	8921275	MDP0000796348	chr3	8760411	8763036
MDP0000269044	chr17	11407028	11411886	MDP0000397638	chr12	31390730	31393927
MDP0000275704	chr8	11745010	11747394	MDP0000784909	chr17	4316975	4319221
MDP0000284679	chr17	9652308	9654486	MDP0000804652	chr9	9088508	9090169
MDP0000287040	chr11	8935515	8940982	MDP0000796348	chr3	8760411	8763036
MDP0000287041	chr11	8932549	8934555	MDP0000796348	chr3	8760411	8763036
MDP0000288971	chr10	25411696	25415414	MDP0000242829	chr5	11953370	11955004
MDP0000295058	chr15	29073291	29074459	MDP0000827871	chr17	7381441	7382769
MDP0000300311	chr3	38737645	38739827	MDP0000768445	chr11	39690399	39692288
MDP0000307619	chr10	20971240	20972913	MDP0000397638	chr12	31390730	31393927
MDP0000308434	chr13	34466259	34467917	MDP0000165587	chr2	19448094	19449617
MDP0000315270	chr15	27125332	27127781	MDP0000315706	chr7	28897336	28908750
MDP0000315706	chr7	28897336	28908750	MDP0000859087	chr2	29005390	29007096
MDP0000317825	chr4	18568022	18569632	MDP0000575908	chr15	21974497	21976305
MDP0000319851	chr14	33453184	33457263	MDP0000784909	chr17	4316975	4319221
MDP0000322003	chr6	12078486	12082328	MDP0000945004	chr4	5097658	5099709
MDP0000389025	chr11	4927198	4928586	MDP0000263576	chr17	404193	415831
MDP0000397638	chr12	31390730	31393927	MDP0000419045	chr4	20256700	20259900
MDP0000420150	chr3	38769509	38769841	MDP0000575908	chr15	21974497	21976305
MDP0000431628	chr14	26870221	26871816	MDP0000464809	chr13	7384865	7389217
MDP0000441376	chr9	557913	561137	MDP0000669451	chr17	24852646	24854400
MDP0000453000	chr11	9018785	9022115	MDP0000264347	chr11	8919251	8921275
MDP0000464809	chr13	7384865	7389217	MDP0000263576	chr17	404193	415831
MDP0000512470	chr10	6773327	6774742	MDP0000263576	chr17	404193	415831
MDP0000566079	chr5	25878313	25878645	MDP0000669451	chr17	24852646	24854400
MDP0000575908	chr15	21974497	21976305	MDP0000945004	chr4	5097658	5099709
MDP0000662303	chr15	11801135	11802778	MDP0000825698	chr2	3742961	3744604
MDP0000669451	chr17	24852646	24854400	MDP0000825698	chr2	3742961	3744604
MDP0000809337	chr11	29633413	29635164	MDP0000804652	chr9	9088508	9090169
MDP0000822651	chr11	10948163	10949701	MDP0000840369	chr14	33704767	33706305
MDP0000825698	chr2	3742961	3744604	MDP0000441376	chr9	557913	561137
MDP0000827722	chr11	9026710	9028908	MDP0000264347	chr11	8919251	8921275
MDP0000827871	chr17	7381441	7382769	MDP0000165587	chr2	19448094	19449617
MDP0000835454	chr3	38697856	38698805	MDP0000768445	chr11	39690399	39692288
MDP0000859087	chr2	29005390	29007096	MDP0000152670	chr17	9412942	9414597
MDP0000915100	chr6	12038011	12040065	MDP0000945004	chr4	5097658	5099709
MDP0000945004	chr4	5097658	5099709	MDP0000263576	chr17	404193	415831
mrna30067.1	LG3	23062419	23066910	mrna30169.1	LG3	23100530	23101548
mrna30167.1	LG3	23084316	23090742	mrna30170.1	LG3	23102885	23108064
mrna30169.1	LG3	23100530	23101548	mrna30172.1	LG3	23129661	23135263
mrna30170.1	LG3	23102885	23108064	mrna30172.1	LG3	23129661	23135263
Dispersed duplication events
RC5G0462700	Chr05	50300642	50302959	RC2G0686500	Chr02	74585266	74587762
RC1G0052700	Chr01	6737449	6740203	RC2G0047500	Chr02	3599949	3601595
RC2G0686500	Chr02	74585266	74587762	RC3G0318500	Chr03	39501816	39504750
RC2G0047500	Chr02	3599949	3601595	RC2G0686500	Chr02	74585266	74587762
RC3G0318500	Chr03	39501816	39504750	RC6G0375500	Chr06	48628133	48630011
RC3G0050000	Chr03	9699097	9701313	RC2G0686500	Chr02	74585266	74587762
RC7G0204900	Chr07	17166650	17169215	RC2G0047500	Chr02	3599949	3601595
RC5G0637600	Chr05	74520317	74521678	RC2G0047500	Chr02	3599949	3601595
RC4G0362100	Chr04	47864153	47865714	RC7G0129600	Chr07	9859336	9860925
RC2G0521400	Chr02	60435859	60437201	RC2G0686500	Chr02	74585266	74587762
RC6G0375500	Chr06	48628133	48630011	RC2G0686500	Chr02	74585266	74587762
RC2G0157300	Chr02	12994869	12998354	RC2G0047500	Chr02	3599949	3601595
RC6G0501100	Chr06	59651000	59652979	RC2G0686500	Chr02	74585266	74587762
RC2G0209700	Chr02	18591225	18592710	RC2G0047500	Chr02	3599949	3601595
RC6G0237800	Chr06	29695778	29697148	RC2G0047500	Chr02	3599949	3601595
RC5G0210800	Chr05	17314528	17316373	RC2G0686500	Chr02	74585266	74587762
RC2G0370300	Chr02	41426124	41428389	RC2G0047500	Chr02	3599949	3601595
RC3G0294900	Chr03	37489683	37491378	RC2G0157300	Chr02	12994869	12998354
RC1G0052700	Chr01	6737449	6740203	RC2G0686500	Chr02	74585266	74587762
RC1G0052700	Chr01	6737449	6740203	RC4G0362100	Chr04	47864153	47865714
RC1G0052700	Chr01	6737449	6740203	RC5G0462700	Chr05	50300642	50302959
RC2G0686500	Chr02	74585266	74587762	RC4G0362100	Chr04	47864153	47865714
RC2G0686500	Chr02	74585266	74587762	RC7G0129600	Chr07	9859336	9860925
RC2G0047500	Chr02	3599949	3601595	RC3G0050000	Chr03	9699097	9701313
RC2G0047500	Chr02	3599949	3601595	RC4G0362100	Chr04	47864153	47865714
RC2G0047500	Chr02	3599949	3601595	RC7G0129600	Chr07	9859336	9860925
RC3G0050000	Chr03	9699097	9701313	RC4G0362100	Chr04	47864153	47865714
RC3G0050000	Chr03	9699097	9701313	RC7G0129600	Chr07	9859336	9860925
RC7G0204900	Chr07	17166650	17169215	RC2G0521400	Chr02	60435859	60437201
RC7G0204900	Chr07	17166650	17169215	RC2G0686500	Chr02	74585266	74587762
RC5G0637600	Chr05	74520317	74521678	RC2G0686500	Chr02	74585266	74587762
RC5G0637600	Chr05	74520317	74521678	RC4G0362100	Chr04	47864153	47865714
RC5G0637600	Chr05	74520317	74521678	RC7G0129600	Chr07	9859336	9860925
RC2G0521400	Chr02	60435859	60437201	RC3G0318500	Chr03	39501816	39504750
RC2G0521400	Chr02	60435859	60437201	RC4G0362100	Chr04	47864153	47865714
RC2G0521400	Chr02	60435859	60437201	RC6G0375500	Chr06	48628133	48630011
RC6G0375500	Chr06	48628133	48630011	RC7G0204900	Chr07	17166650	17169215
RC2G0157300	Chr02	12994869	12998354	RC2G0686500	Chr02	74585266	74587762
RC2G0157300	Chr02	12994869	12998354	RC5G0637600	Chr05	74520317	74521678
RC6G0501100	Chr06	59651000	59652979	RC3G0318500	Chr03	39501816	39504750
RC6G0501100	Chr06	59651000	59652979	RC6G0375500	Chr06	48628133	48630011
RC6G0237800	Chr06	29695778	29697148	RC2G0686500	Chr02	74585266	74587762
RC6G0237800	Chr06	29695778	29697148	RC3G0318500	Chr03	39501816	39504750
RC6G0237800	Chr06	29695778	29697148	RC6G0375500	Chr06	48628133	48630011
RC5G0210800	Chr05	17314528	17316373	RC3G0318500	Chr03	39501816	39504750
RC5G0210800	Chr05	17314528	17316373	RC4G0362100	Chr04	47864153	47865714
RC5G0210800	Chr05	17314528	17316373	RC7G0129600	Chr07	9859336	9860925
RC2G0370300	Chr02	41426124	41428389	RC2G0521400	Chr02	60435859	60437201
RC2G0370300	Chr02	41426124	41428389	RC2G0686500	Chr02	74585266	74587762
RC2G0370300	Chr02	41426124	41428389	RC6G0501100	Chr06	59651000	59652979
RC3G0294900	Chr03	37489683	37491378	RC5G0637600	Chr05	74520317	74521678
RC3G0294900	Chr03	37489683	37491378	RC6G0375500	Chr06	48628133	48630011
RC3G0294900	Chr03	37489683	37491378	RC6G0501100	Chr06	59651000	59652979
Prupe.1G199300.1	Pp01	19270496	19271845	Prupe.3G222800.1	Pp03	22307572	22309814
Prupe.1G199300.1	Pp01	19270496	19271845	Prupe.6G220800.1	Pp06	22642849	22644378
Prupe.2G299400.1	Pp02	28850212	28852416	Prupe.8G016200.1	Pp08	1519578	1522426
Prupe.3G040400.1	Pp03	2895471	2897333	Prupe.3G222800.1	Pp03	22307572	22309814
Prupe.3G040400.1	Pp03	2895471	2897333	Prupe.6G220800.1	Pp06	22642849	22644378
Prupe.3G040400.1	Pp03	2895471	2897333	Prupe.6G223200.1	Pp06	22836944	22839388
Prupe.3G187000.1	Pp03	20103771	20105111	Prupe.6G300900.1	Pp06	27305816	27309379
Prupe.3G187000.1	Pp03	20103771	20105111	Prupe.8G220900.1	Pp08	20048389	20050058
Prupe.3G222800.1	Pp03	22307572	22309814	Prupe.6G220800.1	Pp06	22642849	22644378
Prupe.3G222800.1	Pp03	22307572	22309814	Prupe.6G223200.1	Pp06	22836944	22839388
Prupe.3G249700.1	Pp03	23979126	23980343	Prupe.4G258200.1	Pp04	18325403	18326818
Prupe.6G037000.1	Pp06	2793373	2794605	Prupe.7G153700.1	Pp07	16381917	16385916
Prupe.6G223200.1	Pp06	22836944	22839388	Prupe.1G199300.1	Pp01	19270496	19271845
Prupe.6G223200.1	Pp06	22836944	22839388	Prupe.6G220800.1	Pp06	22642849	22644378
Prupe.6G282800.1	Pp06	26358992	26360827	Prupe.7G153700.1	Pp07	16381917	16385916
Prupe.6G300900.1	Pp06	27305816	27309379	Prupe.8G220900.1	Pp08	20048389	20050058
Prupe.7G150900.1	Pp07	16214663	16216336	Prupe.5G072300.1	Pp05	8700201	8703734
Ro02_G13775	Ro02	10119403	10121546	Ro06_G11033	Ro06	28832483	28836603
Ro06_G05630	Ro06	29865490	29870241	Ro01_G01026	Ro01	6256748	6259304
MDP0000119183	chr1	22917485	22921571	MDP0000135256	chr1	21435209	21437158
MDP0000135256	chr1	21435209	21437158	MDP0000241048	chr4	14428345	14430592
MDP0000159341	chr3	5111241	5112617	MDP0000263576	chr17	404193	415831
MDP0000165587	chr2	19448094	19449617	MDP0000822651	chr11	10948163	10949701
MDP0000171602	chr14	33683490	33685030	MDP0000822651	chr11	10948163	10949701
MDP0000173434	chr13	28440250	28440916	MDP0000420150	chr3	38769509	38769841
MDP0000194663	chr3	8763789	8771298	MDP0000287040	chr11	8935515	8940982
MDP0000196258	chr14	34091764	34094004	MDP0000575908	chr15	21974497	21976305
MDP0000203826	chr9	24922541	24923971	MDP0000263576	chr17	404193	415831
MDP0000206202	chr6	27979921	27980874	MDP0000835454	chr3	38697856	38698805
MDP0000227056	chr11	9006690	9010105	MDP0000247940	chr3	8789847	8793954
MDP0000230994	chr5	17582595	17585364	MDP0000419045	chr4	20256700	20259900
MDP0000241048	chr4	14428345	14430592	MDP0000247940	chr3	8789847	8793954
MDP0000241137	chr15	29089275	29090699	MDP0000247514	chr2	18985771	18987201
MDP0000242829	chr5	11953370	11955004	MDP0000431628	chr14	26870221	26871816
MDP0000245252	chr13	14646056	14647381	MDP0000245253	chr13	14648680	14650482
MDP0000245253	chr13	14648680	14650482	MDP0000768445	chr11	39690399	39692288
MDP0000247514	chr2	18985771	18987201	MDP0000827871	chr17	7381441	7382769
MDP0000247940	chr3	8789847	8793954	MDP0000453000	chr11	9018785	9022115
MDP0000254936	chr5	411761	422370	MDP0000804652	chr9	9088508	9090169
MDP0000256486	chr2	13903099	13904913	MDP0000809337	chr11	29633413	29635164
MDP0000264347	chr11	8919251	8921275	MDP0000796348	chr3	8760411	8763036
MDP0000269044	chr17	11407028	11411886	MDP0000397638	chr12	31390730	31393927
MDP0000287040	chr11	8935515	8940982	MDP0000796348	chr3	8760411	8763036
MDP0000287041	chr11	8932549	8934555	MDP0000796348	chr3	8760411	8763036
MDP0000288971	chr10	25411696	25415414	MDP0000464809	chr13	7384865	7389217
MDP0000295058	chr15	29073291	29074459	MDP0000827871	chr17	7381441	7382769
MDP0000307619	chr10	20971240	20972913	MDP0000419045	chr4	20256700	20259900
MDP0000308434	chr13	34466259	34467917	MDP0000165587	chr2	19448094	19449617
MDP0000315706	chr7	28897336	28908750	MDP0000859087	chr2	29005390	29007096
MDP0000319851	chr14	33453184	33457263	MDP0000275704	chr8	11745010	11747394
MDP0000389025	chr11	4927198	4928586	MDP0000263576	chr17	404193	415831
MDP0000420150	chr3	38769509	38769841	MDP0000256486	chr2	13903099	13904913
MDP0000431628	chr14	26870221	26871816	MDP0000464809	chr13	7384865	7389217
MDP0000441376	chr9	557913	561137	MDP0000181482	chr9	32743988	32746447
MDP0000512470	chr10	6773327	6774742	MDP0000263576	chr17	404193	415831
MDP0000662303	chr15	11801135	11802778	MDP0000669451	chr17	24852646	24854400
MDP0000809337	chr11	29633413	29635164	MDP0000804652	chr9	9088508	9090169
MDP0000825698	chr2	3742961	3744604	MDP0000669451	chr17	24852646	24854400
MDP0000859087	chr2	29005390	29007096	MDP0000152670	chr17	9412942	9414597
MDP0000915100	chr6	12038011	12040065	MDP0000945004	chr4	5097658	5099709
MDP0000921788	chr9	9613651	9616978	MDP0000804652	chr9	9088508	9090169
mrna01015.1	LG2	6172657	6174402	mrna03285.1	LG3	12141330	12143060
mrna01015.1	LG2	6172657	6174402	mrna03551.1	LG3	14499278	14500852
mrna01015.1	LG2	6172657	6174402	mrna19801.1	LG3	1183267	1184871
mrna01015.1	LG2	6172657	6174402	mrna21592.1	LG3	3594722	3596344
mrna01184.1	LG3	28773948	28775312	mrna01356.1	LG6	37824018	37826494
mrna01184.1	LG3	28773948	28775312	mrna14780.1	LG1	8795158	8797017
mrna01184.1	LG3	28773948	28775312	mrna18499.1	LG7	317442	319064
mrna01184.1	LG3	28773948	28775312	mrna30958.1	LG1	1879340	1880974
mrna01356.1	LG6	37824018	37826494	mrna13644.1	LG6	8243188	8245983
mrna01356.1	LG6	37824018	37826494	mrna18499.1	LG7	317442	319064
mrna01356.1	LG6	37824018	37826494	mrna22702.1	LG5	5105236	5106837
mrna01356.1	LG6	37824018	37826494	mrna30958.1	LG1	1879340	1880974
mrna02232.1	LG5	28278391	28283116	mrna09379.1	LG5	10027915	10029902
mrna03285.1	LG3	12141330	12143060	mrna03551.1	LG3	14499278	14500852
mrna03285.1	LG3	12141330	12143060	mrna19801.1	LG3	1183267	1184871
mrna03285.1	LG3	12141330	12143060	mrna21592.1	LG3	3594722	3596344
mrna03551.1	LG3	14499278	14500852	mrna19801.1	LG3	1183267	1184871
mrna03551.1	LG3	14499278	14500852	mrna21592.1	LG3	3594722	3596344
mrna03956.1	LG7	10080295	10082499	mrna01356.1	LG6	37824018	37826494
mrna03956.1	LG7	10080295	10082499	mrna29558.1	unanchored	5282941	5284599
mrna03956.1	LG7	10080295	10082499	mrna30958.1	LG1	1879340	1880974
mrna03956.1	LG7	10080295	10082499	mrna31749.1	LG5	142970	147223
mrna05720.1	LG6	29070947	29072257	mrna03551.1	LG3	14499278	14500852
mrna05720.1	LG6	29070947	29072257	mrna05757.1	LG1	14951079	14952608
mrna05720.1	LG6	29070947	29072257	mrna18499.1	LG7	317442	319064
mrna05720.1	LG6	29070947	29072257	mrna23882.1	LG6	34061592	34062947
mrna05757.1	LG1	14951079	14952608	mrna01015.1	LG2	6172657	6174402
mrna05757.1	LG1	14951079	14952608	mrna03551.1	LG3	14499278	14500852
mrna05757.1	LG1	14951079	14952608	mrna21592.1	LG3	3594722	3596344
mrna05757.1	LG1	14951079	14952608	mrna23882.1	LG6	34061592	34062947
mrna08270.1	LG2	13106205	13108073	mrna01356.1	LG6	37824018	37826494
mrna08270.1	LG2	13106205	13108073	mrna13644.1	LG6	8243188	8245983
mrna08270.1	LG2	13106205	13108073	mrna24339.1	LG6	30878865	30880184
mrna08270.1	LG2	13106205	13108073	mrna32389.1	LG5	1063584	1065548
mrna11137.1	LG2	16447640	16449148	mrna01356.1	LG6	37824018	37826494
mrna11137.1	LG2	16447640	16449148	mrna13644.1	LG6	8243188	8245983
mrna11137.1	LG2	16447640	16449148	mrna18562.1	LG7	658569	659996
mrna11137.1	LG2	16447640	16449148	mrna30958.1	LG1	1879340	1880974
mrna13212.1	LG7	21405508	21407538	mrna01015.1	LG2	6172657	6174402
mrna13212.1	LG7	21405508	21407538	mrna03285.1	LG3	12141330	12143060
mrna13212.1	LG7	21405508	21407538	mrna03551.1	LG3	14499278	14500852
mrna13212.1	LG7	21405508	21407538	mrna21592.1	LG3	3594722	3596344
mrna13644.1	LG6	8243188	8245983	mrna22702.1	LG5	5105236	5106837
mrna13644.1	LG6	8243188	8245983	mrna24339.1	LG6	30878865	30880184
mrna14438.1	LG6	11345530	11346942	mrna01015.1	LG2	6172657	6174402
mrna14438.1	LG6	11345530	11346942	mrna21592.1	LG3	3594722	3596344
mrna14438.1	LG6	11345530	11346942	mrna22702.1	LG5	5105236	5106837
mrna14438.1	LG6	11345530	11346942	mrna30958.1	LG1	1879340	1880974
mrna14780.1	LG1	8795158	8797017	mrna01356.1	LG6	37824018	37826494
mrna14780.1	LG1	8795158	8797017	mrna03285.1	LG3	12141330	12143060
mrna14780.1	LG1	8795158	8797017	mrna30958.1	LG1	1879340	1880974
mrna18433.1	LG6	5439350	5441726	mrna02232.1	LG5	28278391	28283116
mrna18433.1	LG6	5439350	5441726	mrna09379.1	LG5	10027915	10029902
mrna18433.1	LG6	5439350	5441726	mrna26491.1	LG7	15509953	15512190
mrna18499.1	LG7	317442	319064	mrna03285.1	LG3	12141330	12143060
mrna18499.1	LG7	317442	319064	mrna22702.1	LG5	5105236	5106837
mrna18499.1	LG7	317442	319064	mrna30958.1	LG1	1879340	1880974
mrna18562.1	LG7	658569	659996	mrna01356.1	LG6	37824018	37826494
mrna18562.1	LG7	658569	659996	mrna24339.1	LG6	30878865	30880184
mrna18562.1	LG7	658569	659996	mrna30958.1	LG1	1879340	1880974
mrna19801.1	LG3	1183267	1184871	mrna21592.1	LG3	3594722	3596344
mrna22702.1	LG5	5105236	5106837	mrna03551.1	LG3	14499278	14500852
mrna22702.1	LG5	5105236	5106837	mrna30958.1	LG1	1879340	1880974
mrna23882.1	LG6	34061592	34062947	mrna03551.1	LG3	14499278	14500852
mrna23882.1	LG6	34061592	34062947	mrna21592.1	LG3	3594722	3596344
mrna24339.1	LG6	30878865	30880184	mrna01356.1	LG6	37824018	37826494
mrna24339.1	LG6	30878865	30880184	mrna32389.1	LG5	1063584	1065548
mrna25548.1	unanchored	6433024	6434679	mrna03551.1	LG3	14499278	14500852
mrna25548.1	unanchored	6433024	6434679	mrna05720.1	LG6	29070947	29072257
mrna25548.1	unanchored	6433024	6434679	mrna05757.1	LG1	14951079	14952608
mrna25548.1	unanchored	6433024	6434679	mrna23882.1	LG6	34061592	34062947
mrna26491.1	LG7	15509953	15512190	mrna02232.1	LG5	28278391	28283116
mrna26491.1	LG7	15509953	15512190	mrna09379.1	LG5	10027915	10029902
mrna27489.1	LG2	833315	839795	mrna01356.1	LG6	37824018	37826494
mrna27489.1	LG2	833315	839795	mrna08270.1	LG2	13106205	13108073
mrna27489.1	LG2	833315	839795	mrna13644.1	LG6	8243188	8245983
mrna27489.1	LG2	833315	839795	mrna30958.1	LG1	1879340	1880974
mrna29558.1	unanchored	5282941	5284599	mrna01356.1	LG6	37824018	37826494
mrna29558.1	unanchored	5282941	5284599	mrna30958.1	LG1	1879340	1880974
mrna29558.1	unanchored	5282941	5284599	mrna31749.1	LG5	142970	147223
mrna30958.1	LG1	1879340	1880974	mrna32389.1	LG5	1063584	1065548
mrna31749.1	LG5	142970	147223	mrna01356.1	LG6	37824018	37826494
mrna31749.1	LG5	142970	147223	mrna11137.1	LG2	16447640	16449148
mrna32389.1	LG5	1063584	1065548	mrna01356.1	LG6	37824018	37826494

## Sheet: Table S4
Table S4: ka/Ks values of six Rosaceae species
Seq_1	Seq_2	Ka/Ks values
mrna03285.1	mrna03551.1	0.116953
mrna30172.1	mrna30184.1	0.15357
mrna02271.1	mrna13212.1	0.169486
mrna01184.1	mrna18562.1	0.170184
mrna30169.1	mrna30184.1	0.171861
mrna14438.1	mrna18499.1	0.173468
mrna02273.1	mrna23564.1	0.180362
mrna14438.1	mrna22702.1	0.18517
mrna02273.1	mrna13442.1	0.186909
mrna13442.1	mrna13644.1	0.188297
mrna03956.1	mrna30958.1	0.193432
mrna03551.1	mrna21592.1	0.193643
mrna25548.1	mrna32389.1	0.193715
mrna13443.1	mrna30958.1	0.193896
mrna05720.1	mrna30172.1	0.20059
mrna11137.1	mrna22702.1	0.201544
mrna01356.1	mrna02272.1	0.204029
mrna08270.1	mrna30958.1	0.207783
mrna03551.1	mrna14438.1	0.208603
mrna09379.1	mrna30184.1	0.212674
mrna31749.1	mrna34381.1	0.216024
mrna23882.1	mrna30170.1	0.216289
mrna03551.1	mrna23565.1	0.217376
mrna18499.1	mrna23564.1	0.217529
mrna14438.1	mrna31749.1	0.218613
mrna02271.1	mrna08270.1	0.219788
mrna03551.1	mrna19801.1	0.222514
mrna03285.1	mrna19801.1	0.22384
mrna14438.1	mrna18562.1	0.225101
mrna13442.1	mrna24339.1	0.228162
mrna01015.1	mrna32389.1	0.228872
mrna22702.1	mrna27489.1	0.231376
mrna03551.1	mrna26491.1	0.232926
mrna19801.1	mrna21592.1	0.233313
mrna03285.1	mrna34381.1	0.234286
mrna01184.1	mrna30180.1	0.23523
mrna30067.1	mrna30184.1	0.238856
mrna30067.1	mrna30181.1	0.243294
mrna22702.1	mrna23882.1	0.243354
mrna01015.1	mrna21592.1	0.24351
mrna08270.1	mrna30170.1	0.244362
mrna01184.1	mrna14780.1	0.245071
mrna30184.1	mrna31749.1	0.245211
mrna05720.1	mrna14438.1	0.248771
mrna09379.1	mrna30181.1	0.249178
mrna01356.1	mrna18562.1	0.249822
mrna01015.1	mrna19801.1	0.251601
mrna01356.1	mrna03551.1	0.251763
mrna19801.1	mrna30180.1	0.251844
mrna26491.1	mrna30178.1	0.252948
mrna08270.1	mrna13644.1	0.253118
mrna02232.1	mrna29558.1	0.254083
mrna08270.1	mrna30176.1	0.255394
mrna02271.1	mrna23565.1	0.255869
mrna01015.1	mrna03551.1	0.257
mrna01356.1	mrna30958.1	0.257502
mrna18433.1	mrna30178.1	0.258406
mrna02273.1	mrna23882.1	0.260975
mrna01356.1	mrna08270.1	0.261028
mrna01356.1	mrna24339.1	0.264128
mrna01015.1	mrna30169.1	0.265262
mrna03956.1	mrna11137.1	0.266135
mrna27489.1	mrna29558.1	0.266218
mrna18562.1	mrna30958.1	0.267931
mrna01015.1	mrna22702.1	0.267938
mrna11137.1	mrna18499.1	0.269707
mrna18562.1	mrna23882.1	0.270984
mrna09379.1	mrna29558.1	0.271269
mrna11137.1	mrna13644.1	0.271681
mrna02271.1	mrna03551.1	0.272142
mrna18562.1	mrna25548.1	0.27283
mrna02273.1	mrna31749.1	0.275775
mrna13442.1	mrna30177.1	0.276406
mrna09379.1	mrna23565.1	0.276476
mrna09379.1	mrna30178.1	0.276542
mrna24339.1	mrna32389.1	0.276876
mrna18499.1	mrna18562.1	0.277493
mrna14438.1	mrna30167.1	0.278448
mrna18433.1	mrna30182.1	0.278926
mrna01015.1	mrna08270.1	0.279328
mrna01356.1	mrna13644.1	0.28076
mrna30169.1	mrna30178.1	0.281922
mrna11137.1	mrna23564.1	0.282014
mrna30169.1	mrna30181.1	0.282151
mrna02273.1	mrna23565.1	0.284181
mrna08270.1	mrna30169.1	0.28505
mrna13212.1	mrna31749.1	0.286398
mrna01184.1	mrna19801.1	0.286854
mrna13644.1	mrna27489.1	0.287443
mrna02273.1	mrna30176.1	0.288323
mrna23565.1	mrna30170.1	0.288626
mrna03551.1	mrna25548.1	0.288737
mrna02273.1	mrna24339.1	0.289072
mrna21592.1	mrna30170.1	0.289235
mrna01356.1	mrna05757.1	0.289925
mrna30176.1	mrna30178.1	0.290316
mrna01015.1	mrna30170.1	0.29039
mrna13443.1	mrna23564.1	0.292511
mrna13442.1	mrna34381.1	0.29366
mrna11137.1	mrna23882.1	0.29515
mrna25548.1	mrna26491.1	0.295901
mrna03285.1	mrna32389.1	0.295995
mrna05720.1	mrna30176.1	0.296809
mrna25548.1	mrna30170.1	0.299393
mrna08270.1	mrna27489.1	0.300886
mrna18499.1	mrna30170.1	0.30303
mrna02232.1	mrna30184.1	0.303193
mrna03956.1	mrna31749.1	0.303307
mrna13442.1	mrna30182.1	0.303509
mrna05720.1	mrna30170.1	0.303606
mrna01184.1	mrna23882.1	0.304609
mrna13442.1	mrna30958.1	0.30586
mrna25548.1	mrna34381.1	0.306151
mrna13443.1	mrna19801.1	0.306853
mrna03956.1	mrna14438.1	0.307295
mrna13442.1	mrna30184.1	0.307946
mrna08270.1	mrna23564.1	0.309373
mrna14438.1	mrna19801.1	0.310087
mrna02273.1	mrna18499.1	0.310736
mrna02271.1	mrna30958.1	0.310952
mrna01356.1	mrna03285.1	0.311076
mrna01184.1	mrna01356.1	0.312472
mrna03285.1	mrna05757.1	0.312544
mrna30167.1	mrna30958.1	0.312856
mrna02271.1	mrna29558.1	0.316303
mrna26491.1	mrna30182.1	0.316937
mrna18499.1	mrna30167.1	0.317536
mrna05720.1	mrna13212.1	0.318763
mrna01184.1	mrna05757.1	0.319336
mrna30067.1	mrna30178.1	0.319456
mrna13212.1	mrna13644.1	0.319931
mrna03285.1	mrna13644.1	0.320955
mrna26491.1	mrna30184.1	0.321314
mrna05720.1	mrna19801.1	0.321953
mrna05757.1	mrna21592.1	0.322095
mrna19801.1	mrna27489.1	0.32403
mrna23565.1	mrna27489.1	0.324498
mrna25548.1	mrna30167.1	0.325058
mrna02271.1	mrna02273.1	0.325387
mrna02232.1	mrna30958.1	0.328242
mrna02273.1	mrna03956.1	0.329257
mrna02271.1	mrna32389.1	0.329969
mrna05720.1	mrna30178.1	0.330241
mrna18499.1	mrna30177.1	0.330345
mrna02271.1	mrna11137.1	0.332116
mrna21592.1	mrna23565.1	0.332232
mrna11137.1	mrna24339.1	0.332651
mrna08270.1	mrna18562.1	0.332888
mrna18433.1	mrna26491.1	0.333086
mrna18499.1	mrna32389.1	0.333341
mrna01184.1	mrna30169.1	0.334181
mrna01356.1	mrna14780.1	0.334655
mrna01015.1	mrna02273.1	0.336149
mrna19801.1	mrna23565.1	0.336246
mrna03956.1	mrna26491.1	0.336654
mrna30167.1	mrna30182.1	0.336778
mrna02272.1	mrna13442.1	0.33739
mrna27489.1	mrna30178.1	0.337471
mrna30172.1	mrna30181.1	0.338385
mrna01184.1	mrna30958.1	0.340656
mrna13644.1	mrna24339.1	0.341105
mrna09379.1	mrna30182.1	0.341252
mrna01015.1	mrna30178.1	0.341429
mrna02272.1	mrna31749.1	0.341666
mrna14780.1	mrna23882.1	0.341965
mrna02273.1	mrna30184.1	0.341985
mrna14438.1	mrna30178.1	0.342117
mrna02232.1	mrna30181.1	0.342191
mrna23882.1	mrna34381.1	0.342372
mrna02272.1	mrna24339.1	0.343118
mrna01356.1	mrna13443.1	0.344396
mrna08270.1	mrna21592.1	0.345775
mrna21592.1	mrna30167.1	0.345785
mrna03551.1	mrna23882.1	0.346704
mrna30172.1	mrna30958.1	0.347007
mrna09379.1	mrna25548.1	0.3473
mrna08270.1	mrna32389.1	0.347732
mrna22702.1	mrna23565.1	0.348163
mrna02271.1	mrna13644.1	0.348217
mrna18433.1	mrna30181.1	0.348599
mrna09379.1	mrna27489.1	0.348829
mrna05757.1	mrna32389.1	0.348838
mrna01184.1	mrna30170.1	0.348978
mrna14438.1	mrna30170.1	0.349243
mrna02271.1	mrna05757.1	0.350386
mrna19801.1	mrna23564.1	0.352666
mrna30180.1	mrna30958.1	0.353703
mrna13644.1	mrna23882.1	0.353937
mrna02273.1	mrna19801.1	0.354307
mrna18562.1	mrna23564.1	0.354959
mrna01356.1	mrna25548.1	0.355313
mrna05720.1	mrna05757.1	0.355773
mrna19801.1	mrna31749.1	0.356029
mrna13212.1	mrna30170.1	0.356113
mrna02232.1	mrna30178.1	0.356575
mrna05720.1	mrna30180.1	0.356964
mrna30177.1	mrna30958.1	0.356973
mrna01184.1	mrna25548.1	0.357653
mrna14780.1	mrna21592.1	0.359324
mrna05720.1	mrna30182.1	0.359775
mrna05757.1	mrna30170.1	0.359918
mrna02271.1	mrna03956.1	0.36015
mrna14780.1	mrna22702.1	0.360766
mrna03956.1	mrna21592.1	0.360976
mrna03956.1	mrna22702.1	0.363212
mrna27489.1	mrna30180.1	0.364245
mrna25548.1	mrna30180.1	0.365623
mrna23564.1	mrna25548.1	0.366149
mrna27489.1	mrna30181.1	0.367426
mrna11137.1	mrna30180.1	0.367512
mrna30172.1	mrna30182.1	0.367877
mrna05720.1	mrna31749.1	0.368435
mrna01015.1	mrna25548.1	0.36849
mrna01015.1	mrna23564.1	0.368637
mrna26491.1	mrna30180.1	0.369241
mrna05757.1	mrna11137.1	0.36949
mrna02273.1	mrna34381.1	0.370399
mrna11137.1	mrna32389.1	0.371538
mrna23564.1	mrna27489.1	0.37251
mrna25548.1	mrna27489.1	0.373276
mrna24339.1	mrna30178.1	0.373411
mrna23565.1	mrna32389.1	0.373475
mrna13212.1	mrna23882.1	0.374723
mrna14438.1	mrna21592.1	0.375064
mrna23565.1	mrna34381.1	0.375611
mrna02273.1	mrna30182.1	0.376218
mrna01015.1	mrna27489.1	0.377568
mrna03551.1	mrna34381.1	0.378216
mrna02273.1	mrna03551.1	0.379801
mrna14438.1	mrna30184.1	0.380155
mrna01356.1	mrna23565.1	0.383319
mrna03956.1	mrna30178.1	0.383523
mrna03956.1	mrna30180.1	0.384584
mrna01356.1	mrna02271.1	0.385218
mrna11137.1	mrna30170.1	0.386291
mrna23564.1	mrna34381.1	0.386869
mrna30172.1	mrna30178.1	0.38738
mrna02271.1	mrna14780.1	0.387449
mrna02273.1	mrna22702.1	0.388219
mrna05720.1	mrna13443.1	0.388723
mrna05720.1	mrna26491.1	0.389824
mrna13443.1	mrna13644.1	0.38988
mrna23565.1	mrna23882.1	0.390721
mrna02273.1	mrna18433.1	0.391664
mrna23882.1	mrna25548.1	0.392535
mrna30170.1	mrna30180.1	0.392575
mrna09379.1	mrna18433.1	0.393144
mrna23882.1	mrna30169.1	0.393321
mrna19801.1	mrna34381.1	0.393505
mrna05720.1	mrna25548.1	0.393574
mrna02271.1	mrna23564.1	0.393801
mrna18433.1	mrna30169.1	0.393876
mrna30182.1	mrna31749.1	0.394014
mrna01356.1	mrna05720.1	0.394505
mrna22702.1	mrna30170.1	0.395815
mrna01184.1	mrna02232.1	0.396148
mrna18562.1	mrna34381.1	0.396211
mrna23882.1	mrna31749.1	0.396374
mrna30176.1	mrna30958.1	0.396713
mrna30170.1	mrna31749.1	0.396896
mrna23564.1	mrna23565.1	0.396913
mrna30180.1	mrna30182.1	0.397545
mrna05720.1	mrna21592.1	0.399713
mrna13644.1	mrna30172.1	0.401043
mrna01015.1	mrna05720.1	0.401192
mrna18433.1	mrna30184.1	0.401298
mrna26491.1	mrna30177.1	0.402058
mrna01015.1	mrna30167.1	0.403703
mrna03551.1	mrna29558.1	0.403748
mrna14780.1	mrna30177.1	0.403931
mrna02273.1	mrna30181.1	0.404159
mrna08270.1	mrna13212.1	0.405285
mrna02271.1	mrna31749.1	0.405804
mrna01356.1	mrna30181.1	0.406165
mrna01356.1	mrna13212.1	0.406229
mrna02272.1	mrna30177.1	0.406943
mrna23564.1	mrna32389.1	0.407152
mrna19801.1	mrna25548.1	0.408266
mrna02232.1	mrna26491.1	0.409224
mrna02271.1	mrna27489.1	0.409709
mrna23882.1	mrna30172.1	0.41008
mrna05757.1	mrna14780.1	0.411494
mrna02273.1	mrna25548.1	0.412164
mrna30176.1	mrna30181.1	0.413421
mrna24339.1	mrna30184.1	0.415133
mrna02273.1	mrna03285.1	0.415925
mrna18562.1	mrna30178.1	0.416109
mrna13443.1	mrna18499.1	0.416196
mrna30169.1	mrna30177.1	0.416394
mrna19801.1	mrna30177.1	0.416442
mrna02272.1	mrna30172.1	0.418494
mrna30169.1	mrna30958.1	0.419529
mrna09379.1	mrna30180.1	0.419585
mrna01356.1	mrna30172.1	0.420407
mrna03285.1	mrna29558.1	0.42239
mrna27489.1	mrna30184.1	0.422917
mrna23564.1	mrna30170.1	0.423244
mrna18433.1	mrna30180.1	0.423954
mrna02271.1	mrna13443.1	0.424619
mrna05757.1	mrna25548.1	0.424692
mrna05757.1	mrna30180.1	0.424726
mrna01356.1	mrna30184.1	0.424735
mrna23882.1	mrna30176.1	0.424978
mrna29558.1	mrna30172.1	0.425464
mrna19801.1	mrna22702.1	0.425572
mrna08270.1	mrna23882.1	0.425871
mrna26491.1	mrna30176.1	0.427599
mrna03551.1	mrna30170.1	0.427816
mrna30172.1	mrna30177.1	0.427923
mrna02272.1	mrna30067.1	0.428083
mrna01356.1	mrna09379.1	0.428305
mrna14780.1	mrna23565.1	0.428597
mrna22702.1	mrna30177.1	0.429075
mrna30178.1	mrna31749.1	0.429464
mrna13644.1	mrna25548.1	0.429615
mrna01356.1	mrna18433.1	0.429781
mrna03285.1	mrna30177.1	0.430046
mrna01015.1	mrna31749.1	0.430158
mrna13442.1	mrna25548.1	0.43102
mrna05720.1	mrna30167.1	0.43143
mrna23882.1	mrna27489.1	0.431937
mrna14438.1	mrna30181.1	0.432312
mrna18562.1	mrna30176.1	0.433196
mrna11137.1	mrna31749.1	0.43412
mrna01015.1	mrna03956.1	0.436047
mrna02273.1	mrna30172.1	0.437536
mrna30177.1	mrna30178.1	0.438192
mrna08270.1	mrna30167.1	0.438502
mrna18562.1	mrna30170.1	0.438888
mrna30169.1	mrna30182.1	0.439214
mrna09379.1	mrna24339.1	0.439533
mrna13644.1	mrna30958.1	0.439566
mrna13212.1	mrna32389.1	0.440187
mrna03551.1	mrna05720.1	0.440274
mrna18433.1	mrna25548.1	0.440351
mrna26491.1	mrna30169.1	0.442166
mrna03285.1	mrna26491.1	0.442187
mrna13644.1	mrna14780.1	0.442794
mrna02232.1	mrna18433.1	0.442985
mrna08270.1	mrna31749.1	0.443078
mrna11137.1	mrna29558.1	0.44313
mrna23565.1	mrna30176.1	0.443888
mrna14780.1	mrna31749.1	0.444652
mrna02271.1	mrna03285.1	0.444897
mrna13442.1	mrna13443.1	0.445209
mrna19801.1	mrna32389.1	0.44556
mrna30184.1	mrna30958.1	0.44586
mrna14438.1	mrna23564.1	0.446372
mrna30167.1	mrna30184.1	0.44703
mrna18433.1	mrna30067.1	0.447224
mrna01184.1	mrna05720.1	0.447487
mrna01356.1	mrna02232.1	0.447489
mrna03956.1	mrna18499.1	0.447511
mrna14438.1	mrna18433.1	0.448575
mrna03285.1	mrna30170.1	0.44858
mrna03956.1	mrna18562.1	0.449474
mrna02272.1	mrna13644.1	0.449481
mrna03285.1	mrna25548.1	0.449955
mrna01184.1	mrna13644.1	0.450027
mrna02273.1	mrna14438.1	0.450763
mrna13212.1	mrna13442.1	0.451274
mrna02232.1	mrna27489.1	0.451532
mrna13442.1	mrna30170.1	0.452175
mrna22702.1	mrna30184.1	0.452196
mrna01356.1	mrna30182.1	0.452233
mrna19801.1	mrna29558.1	0.452409
mrna30169.1	mrna30180.1	0.453551
mrna02232.1	mrna30180.1	0.454102
mrna02232.1	mrna30177.1	0.45414
mrna08270.1	mrna14780.1	0.45419
mrna13212.1	mrna18562.1	0.454731
mrna01184.1	mrna32389.1	0.454759
mrna01015.1	mrna30067.1	0.454768
mrna30067.1	mrna30180.1	0.455808
mrna11137.1	mrna30184.1	0.455987
mrna18562.1	mrna30169.1	0.457892
mrna18433.1	mrna24339.1	0.458019
mrna02232.1	mrna02272.1	0.458239
mrna02271.1	mrna19801.1	0.45824
mrna18499.1	mrna34381.1	0.458379
mrna30184.1	mrna32389.1	0.458426
mrna05720.1	mrna30958.1	0.458536
mrna13442.1	mrna27489.1	0.460121
mrna02272.1	mrna32389.1	0.46155
mrna03956.1	mrna25548.1	0.462072
mrna30170.1	mrna34381.1	0.462324
mrna05720.1	mrna11137.1	0.462698
mrna21592.1	mrna29558.1	0.463768
mrna05720.1	mrna24339.1	0.463806
mrna30067.1	mrna30182.1	0.463874
mrna22702.1	mrna31749.1	0.464103
mrna02232.1	mrna30176.1	0.464261
mrna03551.1	mrna30176.1	0.464355
mrna13442.1	mrna23565.1	0.464769
mrna09379.1	mrna26491.1	0.465131
mrna03956.1	mrna08270.1	0.465619
mrna13442.1	mrna30178.1	0.465831
mrna03956.1	mrna23565.1	0.466059
mrna02232.1	mrna30182.1	0.466575
mrna13212.1	mrna30958.1	0.466991
mrna01184.1	mrna24339.1	0.467415
mrna03285.1	mrna30178.1	0.467576
mrna22702.1	mrna30172.1	0.467882
mrna30181.1	mrna30184.1	0.468291
mrna02273.1	mrna30167.1	0.468304
mrna30180.1	mrna30184.1	0.468591
mrna30176.1	mrna30180.1	0.468808
mrna13443.1	mrna29558.1	0.470445
mrna23565.1	mrna25548.1	0.470582
mrna02232.1	mrna13644.1	0.471761
mrna29558.1	mrna30180.1	0.471832
mrna18499.1	mrna30169.1	0.472201
mrna09379.1	mrna30177.1	0.473127
mrna01184.1	mrna30172.1	0.473153
mrna14438.1	mrna23565.1	0.47323
mrna11137.1	mrna30958.1	0.473634
mrna13644.1	mrna30181.1	0.473795
mrna02272.1	mrna18433.1	0.474761
mrna05757.1	mrna30172.1	0.474982
mrna02271.1	mrna30178.1	0.475045
mrna03285.1	mrna23565.1	0.475474
mrna02272.1	mrna13212.1	0.475876
mrna05757.1	mrna13212.1	0.477694
mrna13443.1	mrna22702.1	0.478786
mrna30176.1	mrna30184.1	0.479089
mrna30167.1	mrna30177.1	0.47945
mrna19801.1	mrna30170.1	0.479652
mrna30170.1	mrna32389.1	0.479756
mrna08270.1	mrna30067.1	0.480032
mrna23565.1	mrna30172.1	0.480339
mrna29558.1	mrna30176.1	0.481171
mrna01356.1	mrna30176.1	0.481795
mrna13644.1	mrna30182.1	0.483414
mrna11137.1	mrna25548.1	0.483873
mrna18562.1	mrna30184.1	0.484222
mrna05720.1	mrna30169.1	0.484526
mrna09379.1	mrna30176.1	0.484559
mrna01015.1	mrna23565.1	0.485375
mrna18433.1	mrna30172.1	0.486078
mrna02273.1	mrna21592.1	0.486561
mrna18562.1	mrna31749.1	0.486718
mrna13212.1	mrna30169.1	0.487228
mrna19801.1	mrna23882.1	0.488529
mrna27489.1	mrna30067.1	0.488705
mrna14780.1	mrna30178.1	0.488822
mrna01015.1	mrna02271.1	0.488984
mrna18433.1	mrna30177.1	0.489187
mrna30067.1	mrna30958.1	0.489976
mrna30067.1	mrna30177.1	0.490277
mrna27489.1	mrna30169.1	0.490282
mrna02271.1	mrna22702.1	0.490755
mrna30172.1	mrna34381.1	0.49231
mrna02272.1	mrna03285.1	0.492426
mrna11137.1	mrna30167.1	0.492668
mrna14780.1	mrna30167.1	0.49276
mrna18499.1	mrna23565.1	0.493343
mrna01015.1	mrna13442.1	0.493712
mrna30170.1	mrna30172.1	0.494277
mrna02232.1	mrna13212.1	0.494304
mrna11137.1	mrna14780.1	0.494394
mrna18433.1	mrna30176.1	0.495318
mrna18562.1	mrna22702.1	0.49574
mrna05757.1	mrna23565.1	0.496539
mrna14780.1	mrna30180.1	0.496541
mrna18562.1	mrna30181.1	0.496686
mrna26491.1	mrna29558.1	0.496794
mrna29558.1	mrna30170.1	0.497204
mrna24339.1	mrna25548.1	0.497409
mrna30169.1	mrna32389.1	0.497571
mrna13212.1	mrna30180.1	0.498695
mrna18562.1	mrna19801.1	0.499246
mrna01184.1	mrna30182.1	0.499917
mrna23565.1	mrna30182.1	0.500177
mrna13644.1	mrna30067.1	0.50058
mrna09379.1	mrna14780.1	0.501251
mrna30178.1	mrna30182.1	0.501755
mrna01184.1	mrna09379.1	0.502404
mrna14780.1	mrna25548.1	0.502475
mrna14438.1	mrna30169.1	0.502811
mrna23565.1	mrna30169.1	0.503267
mrna08270.1	mrna19801.1	0.503858
mrna30170.1	mrna30178.1	0.503961
mrna13644.1	mrna18433.1	0.504143
mrna01356.1	mrna23882.1	0.504266
mrna13442.1	mrna23564.1	0.504292
mrna08270.1	mrna26491.1	0.504691
mrna11137.1	mrna13212.1	0.504885
mrna23565.1	mrna30177.1	0.505295
mrna03551.1	mrna23564.1	0.505354
mrna09379.1	mrna30169.1	0.505829
mrna21592.1	mrna30177.1	0.506159
mrna29558.1	mrna30177.1	0.506366
mrna23882.1	mrna30067.1	0.506884
mrna30176.1	mrna30182.1	0.506914
mrna02271.1	mrna21592.1	0.507481
mrna27489.1	mrna30172.1	0.507659
mrna03285.1	mrna30167.1	0.508036
mrna05720.1	mrna30177.1	0.508282
mrna08270.1	mrna30180.1	0.508783
mrna02272.1	mrna13443.1	0.509165
mrna25548.1	mrna30958.1	0.50922
mrna30176.1	mrna31749.1	0.510081
mrna09379.1	mrna13644.1	0.510864
mrna26491.1	mrna30172.1	0.511022
mrna02271.1	mrna30176.1	0.511088
mrna01015.1	mrna23882.1	0.51178
mrna21592.1	mrna30182.1	0.511866
mrna01015.1	mrna30184.1	0.511912
mrna03956.1	mrna30177.1	0.512005
mrna23882.1	mrna30184.1	0.513037
mrna02271.1	mrna05720.1	0.515318
mrna30180.1	mrna31749.1	0.515595
mrna01015.1	mrna02232.1	0.515847
mrna01184.1	mrna30176.1	0.515907
mrna03551.1	mrna31749.1	0.516839
mrna03956.1	mrna30169.1	0.517824
mrna02232.1	mrna23565.1	0.518579
mrna02271.1	mrna30182.1	0.518702
mrna03285.1	mrna30180.1	0.51892
mrna01015.1	mrna09379.1	0.51977
mrna05720.1	mrna08270.1	0.520633
mrna18562.1	mrna23565.1	0.520849
mrna03285.1	mrna30172.1	0.521584
mrna26491.1	mrna30067.1	0.522027
mrna14438.1	mrna30177.1	0.522313
mrna05720.1	mrna32389.1	0.522342
mrna01015.1	mrna30182.1	0.522556
mrna05720.1	mrna13644.1	0.522642
mrna14780.1	mrna30067.1	0.525133
mrna02271.1	mrna13442.1	0.525272
mrna29558.1	mrna30184.1	0.525503
mrna25548.1	mrna30067.1	0.526859
mrna02232.1	mrna24339.1	0.527177
mrna23565.1	mrna30067.1	0.527204
mrna18433.1	mrna22702.1	0.529848
mrna05757.1	mrna30958.1	0.53125
mrna30169.1	mrna30176.1	0.532999
mrna13443.1	mrna27489.1	0.53318
mrna13644.1	mrna30177.1	0.533405
mrna09379.1	mrna23564.1	0.533924
mrna01356.1	mrna23564.1	0.534516
mrna18433.1	mrna23564.1	0.535282
mrna02271.1	mrna34381.1	0.535866
mrna02232.1	mrna30172.1	0.535911
mrna30169.1	mrna31749.1	0.536798
mrna02232.1	mrna30169.1	0.536829
mrna05757.1	mrna30184.1	0.537056
mrna23565.1	mrna30167.1	0.538024
mrna29558.1	mrna30067.1	0.540082
mrna21592.1	mrna23564.1	0.541432
mrna23564.1	mrna30169.1	0.541701
mrna14780.1	mrna30176.1	0.542754
mrna09379.1	mrna19801.1	0.542868
mrna18499.1	mrna30176.1	0.544334
mrna02232.1	mrna25548.1	0.545028
mrna23565.1	mrna30180.1	0.5453
mrna18433.1	mrna30170.1	0.545479
mrna19801.1	mrna30178.1	0.54787
mrna02271.1	mrna14438.1	0.548813
mrna26491.1	mrna27489.1	0.548903
mrna30067.1	mrna30176.1	0.549374
mrna08270.1	mrna30177.1	0.549468
mrna13212.1	mrna30167.1	0.549706
mrna18433.1	mrna18499.1	0.549982
mrna03551.1	mrna30167.1	0.551593
mrna18499.1	mrna25548.1	0.552115
mrna14780.1	mrna30170.1	0.552231
mrna14780.1	mrna24339.1	0.552479
mrna02272.1	mrna09379.1	0.552714
mrna03956.1	mrna30170.1	0.552846
mrna05757.1	mrna30182.1	0.552929
mrna13442.1	mrna32389.1	0.553491
mrna13644.1	mrna30184.1	0.553727
mrna13212.1	mrna30172.1	0.554047
mrna30181.1	mrna31749.1	0.555067
mrna03285.1	mrna05720.1	0.556004
mrna01015.1	mrna29558.1	0.556402
mrna01184.1	mrna30177.1	0.55715
mrna30181.1	mrna30182.1	0.557333
mrna29558.1	mrna30169.1	0.558949
mrna14438.1	mrna30176.1	0.559229
mrna11137.1	mrna30169.1	0.55931
mrna30176.1	mrna34381.1	0.55932
mrna18433.1	mrna30167.1	0.559489
mrna23564.1	mrna30167.1	0.55978
mrna19801.1	mrna30167.1	0.560166
mrna14780.1	mrna30169.1	0.562169
mrna01184.1	mrna13212.1	0.562281
mrna30178.1	mrna30184.1	0.563204
mrna11137.1	mrna30067.1	0.563639
mrna03956.1	mrna18433.1	0.564976
mrna02271.1	mrna30172.1	0.566273
mrna21592.1	mrna30180.1	0.566362
mrna05757.1	mrna13644.1	0.566401
mrna05757.1	mrna30169.1	0.566458
mrna23564.1	mrna23882.1	0.567819
mrna02272.1	mrna30169.1	0.568776
mrna11137.1	mrna26491.1	0.568833
mrna09379.1	mrna30170.1	0.569004
mrna01356.1	mrna30067.1	0.569239
mrna23564.1	mrna31749.1	0.569518
mrna13443.1	mrna30172.1	0.569637
mrna30178.1	mrna30181.1	0.570036
mrna14780.1	mrna30182.1	0.572622
mrna18433.1	mrna27489.1	0.575089
mrna05720.1	mrna30067.1	0.575098
mrna21592.1	mrna31749.1	0.576032
mrna23882.1	mrna32389.1	0.576038
mrna23882.1	mrna29558.1	0.576917
mrna30172.1	mrna30180.1	0.576949
mrna25548.1	mrna29558.1	0.577028
mrna03956.1	mrna30067.1	0.57729
mrna09379.1	mrna30067.1	0.577627
mrna30180.1	mrna30181.1	0.577632
mrna26491.1	mrna30181.1	0.577762
mrna02232.1	mrna08270.1	0.578226
mrna23565.1	mrna30178.1	0.578267
mrna21592.1	mrna30178.1	0.578458
mrna13644.1	mrna30180.1	0.578897
mrna05757.1	mrna09379.1	0.578922
mrna30177.1	mrna34381.1	0.580263
mrna30178.1	mrna30958.1	0.580514
mrna09379.1	mrna13442.1	0.580823
mrna02272.1	mrna08270.1	0.581775
mrna14780.1	mrna30958.1	0.584488
mrna02232.1	mrna03956.1	0.585056
mrna30178.1	mrna34381.1	0.585208
mrna22702.1	mrna30182.1	0.585855
mrna30169.1	mrna34381.1	0.585953
mrna02273.1	mrna05720.1	0.587258
mrna11137.1	mrna30176.1	0.587759
mrna02232.1	mrna31749.1	0.588312
mrna18433.1	mrna18562.1	0.58857
mrna02273.1	mrna30170.1	0.588955
mrna13443.1	mrna23565.1	0.589086
mrna30167.1	mrna30178.1	0.590084
mrna09379.1	mrna30172.1	0.590853
mrna01015.1	mrna30176.1	0.591223
mrna13212.1	mrna30176.1	0.591993
mrna13443.1	mrna34381.1	0.593403
mrna21592.1	mrna30172.1	0.593825
mrna30182.1	mrna30184.1	0.594032
mrna30167.1	mrna32389.1	0.594612
mrna22702.1	mrna30167.1	0.594842
mrna05720.1	mrna09379.1	0.594957
mrna30177.1	mrna31749.1	0.59499
mrna24339.1	mrna30169.1	0.596598
mrna05757.1	mrna26491.1	0.597333
mrna27489.1	mrna30177.1	0.598053
mrna02271.1	mrna30167.1	0.599097
mrna02232.1	mrna14780.1	0.59915
mrna30067.1	mrna34381.1	0.599352
mrna13442.1	mrna26491.1	0.599706
mrna23564.1	mrna26491.1	0.600332
mrna02272.1	mrna26491.1	0.600618
mrna18433.1	mrna23565.1	0.601845
mrna30167.1	mrna31749.1	0.602008
mrna18433.1	mrna31749.1	0.602143
mrna30170.1	mrna30176.1	0.602254
mrna03956.1	mrna30172.1	0.602769
mrna18562.1	mrna26491.1	0.604982
mrna02271.1	mrna25548.1	0.605538
mrna01184.1	mrna18433.1	0.605566
mrna03551.1	mrna30184.1	0.605831
mrna26491.1	mrna31749.1	0.606045
mrna02272.1	mrna22702.1	0.608002
mrna29558.1	mrna32389.1	0.608505
mrna13212.1	mrna14780.1	0.608655
mrna01356.1	mrna30169.1	0.60872
mrna30176.1	mrna30177.1	0.609274
mrna30177.1	mrna30184.1	0.609882
mrna09379.1	mrna23882.1	0.611018
mrna13442.1	mrna30169.1	0.61186
mrna21592.1	mrna30169.1	0.611903
mrna09379.1	mrna34381.1	0.612481
mrna09379.1	mrna32389.1	0.612662
mrna30177.1	mrna30180.1	0.613368
mrna01015.1	mrna18433.1	0.614128
mrna05720.1	mrna30184.1	0.615688
mrna08270.1	mrna29558.1	0.616153
mrna13443.1	mrna30167.1	0.616427
mrna18433.1	mrna19801.1	0.617478
mrna05720.1	mrna14780.1	0.617593
mrna02271.1	mrna18499.1	0.61913
mrna02232.1	mrna05720.1	0.619517
mrna23564.1	mrna30180.1	0.623039
mrna30170.1	mrna30177.1	0.623558
mrna11137.1	mrna30172.1	0.624022
mrna09379.1	mrna13443.1	0.625013
mrna02271.1	mrna30177.1	0.625499
mrna24339.1	mrna30958.1	0.627086
mrna13212.1	mrna30177.1	0.627158
mrna02272.1	mrna30180.1	0.628994
mrna14780.1	mrna18433.1	0.629337
mrna05757.1	mrna30181.1	0.629844
mrna01015.1	mrna30180.1	0.63101
mrna02232.1	mrna09379.1	0.631771
mrna30167.1	mrna30169.1	0.632077
mrna02232.1	mrna32389.1	0.632143
mrna18562.1	mrna30167.1	0.63221
mrna22702.1	mrna30178.1	0.63231
mrna05757.1	mrna24339.1	0.633387
mrna30172.1	mrna30176.1	0.633548
mrna09379.1	mrna18499.1	0.633906
mrna13443.1	mrna18433.1	0.634104
mrna02232.1	mrna30067.1	0.634922
mrna30178.1	mrna30180.1	0.635453
mrna02272.1	mrna18499.1	0.6364
mrna30177.1	mrna32389.1	0.636964
mrna14438.1	mrna26491.1	0.637643
mrna03551.1	mrna09379.1	0.637741
mrna19801.1	mrna30169.1	0.638498
mrna23564.1	mrna30182.1	0.638994
mrna02232.1	mrna13442.1	0.639014
mrna03551.1	mrna30182.1	0.639304
mrna01184.1	mrna02272.1	0.639862
mrna30177.1	mrna30182.1	0.640727
mrna02271.1	mrna30184.1	0.641332
mrna05757.1	mrna30067.1	0.641772
mrna30167.1	mrna30180.1	0.643603
mrna30178.1	mrna32389.1	0.643984
mrna13443.1	mrna30170.1	0.647174
mrna30182.1	mrna32389.1	0.64739
mrna01356.1	mrna29558.1	0.649069
mrna23565.1	mrna30184.1	0.649393
mrna18562.1	mrna30067.1	0.650159
mrna01015.1	mrna30181.1	0.65226
mrna13442.1	mrna18433.1	0.657188
mrna02272.1	mrna30170.1	0.657915
mrna02271.1	mrna30181.1	0.658355
mrna05757.1	mrna30178.1	0.659726
mrna03551.1	mrna30181.1	0.659746
mrna24339.1	mrna30172.1	0.660041
mrna13442.1	mrna30176.1	0.660101
mrna30177.1	mrna30181.1	0.6615
mrna03551.1	mrna30177.1	0.665149
mrna26491.1	mrna32389.1	0.666114
mrna18562.1	mrna30172.1	0.666226
mrna13443.1	mrna26491.1	0.667113
mrna23564.1	mrna30178.1	0.667483
mrna01184.1	mrna29558.1	0.66788
mrna30067.1	mrna31749.1	0.668234
mrna19801.1	mrna30176.1	0.670074
mrna21592.1	mrna30067.1	0.670863
mrna03956.1	mrna09379.1	0.671985
mrna30182.1	mrna30958.1	0.67229
mrna03285.1	mrna09379.1	0.673449
mrna23564.1	mrna30184.1	0.674904
mrna13443.1	mrna30177.1	0.674945
mrna14438.1	mrna30067.1	0.675277
mrna13443.1	mrna30181.1	0.675984
mrna25548.1	mrna30169.1	0.676243
mrna02232.1	mrna23564.1	0.677677
mrna13443.1	mrna30169.1	0.678071
mrna02272.1	mrna30176.1	0.678687
mrna02272.1	mrna23882.1	0.679901
mrna03956.1	mrna23564.1	0.680255
mrna30181.1	mrna30958.1	0.680544
mrna30167.1	mrna30170.1	0.681941
mrna11137.1	mrna18433.1	0.682297
mrna02271.1	mrna30180.1	0.68361
mrna03956.1	mrna30181.1	0.684256
mrna23564.1	mrna30181.1	0.685109
mrna01015.1	mrna30177.1	0.686051
mrna21592.1	mrna30181.1	0.68628
mrna02272.1	mrna30178.1	0.686325
mrna01184.1	mrna30181.1	0.686435
mrna09379.1	mrna14438.1	0.687295
mrna23564.1	mrna30177.1	0.687671
mrna09379.1	mrna21592.1	0.687816
mrna18562.1	mrna29558.1	0.688145
mrna30172.1	mrna31749.1	0.689841
mrna21592.1	mrna26491.1	0.69145
mrna30167.1	mrna30181.1	0.69148
mrna13443.1	mrna30182.1	0.69249
mrna02272.1	mrna29558.1	0.692609
mrna24339.1	mrna30067.1	0.693472
mrna30167.1	mrna30172.1	0.693473
mrna09379.1	mrna11137.1	0.693478
mrna03956.1	mrna30167.1	0.693824
mrna03551.1	mrna30169.1	0.693912
mrna14780.1	mrna30184.1	0.695522
mrna02273.1	mrna30180.1	0.695736
mrna18433.1	mrna34381.1	0.696183
mrna13212.1	mrna30067.1	0.696353
mrna05720.1	mrna29558.1	0.697612
mrna13443.1	mrna30067.1	0.698078
mrna13442.1	mrna30067.1	0.699588
mrna02271.1	mrna18433.1	0.702384
mrna09379.1	mrna31749.1	0.70324
mrna05720.1	mrna30181.1	0.705383
mrna30172.1	mrna32389.1	0.705919
mrna22702.1	mrna30176.1	0.706433
mrna11137.1	mrna30181.1	0.708113
mrna30067.1	mrna32389.1	0.710344
mrna13212.1	mrna18433.1	0.712042
mrna30181.1	mrna32389.1	0.713
mrna02273.1	mrna30169.1	0.713251
mrna29558.1	mrna30181.1	0.713844
mrna14780.1	mrna30172.1	0.714241
mrna26491.1	mrna30170.1	0.714889
mrna02272.1	mrna19801.1	0.715075
mrna02272.1	mrna30167.1	0.716266
mrna13212.1	mrna26491.1	0.717302
mrna02272.1	mrna30182.1	0.717484
mrna02232.1	mrna19801.1	0.717918
mrna02272.1	mrna03956.1	0.719127
mrna30167.1	mrna34381.1	0.719293
mrna23882.1	mrna30167.1	0.719334
mrna02232.1	mrna13443.1	0.719473
mrna22702.1	mrna30169.1	0.720142
mrna13212.1	mrna29558.1	0.72064
mrna09379.1	mrna18562.1	0.720843
mrna13212.1	mrna30178.1	0.720934
mrna29558.1	mrna30182.1	0.721246
mrna02271.1	mrna02272.1	0.72237
mrna13443.1	mrna30178.1	0.722985
mrna02271.1	mrna30170.1	0.729575
mrna02232.1	mrna14438.1	0.730187
mrna02232.1	mrna18562.1	0.731695
mrna02272.1	mrna23565.1	0.732603
mrna18433.1	mrna21592.1	0.732776
mrna03551.1	mrna18433.1	0.732863
mrna19801.1	mrna26491.1	0.735429
mrna30169.1	mrna30172.1	0.735649
mrna19801.1	mrna30067.1	0.736252
mrna02272.1	mrna27489.1	0.737752
mrna11137.1	mrna30178.1	0.739232
mrna23565.1	mrna26491.1	0.74284
mrna30067.1	mrna30172.1	0.743142
mrna03551.1	mrna30180.1	0.744171
mrna02272.1	mrna05757.1	0.744322
mrna30167.1	mrna30176.1	0.745413
mrna05757.1	mrna29558.1	0.74551
mrna19801.1	mrna30172.1	0.749014
mrna02272.1	mrna03551.1	0.751149
mrna23564.1	mrna30176.1	0.752618
mrna13644.1	mrna29558.1	0.75309
mrna29558.1	mrna30958.1	0.754932
mrna29558.1	mrna30178.1	0.75516
mrna02232.1	mrna34381.1	0.760437
mrna23564.1	mrna30172.1	0.76185
mrna02232.1	mrna18499.1	0.763323
mrna01184.1	mrna30178.1	0.766532
mrna30067.1	mrna30170.1	0.766965
mrna13212.1	mrna30184.1	0.771844
mrna23564.1	mrna30067.1	0.772464
mrna23882.1	mrna30182.1	0.779721
mrna02232.1	mrna23882.1	0.779973
mrna02273.1	mrna30177.1	0.78211
mrna03285.1	mrna30067.1	0.784453
mrna02273.1	mrna09379.1	0.784573
mrna03285.1	mrna30184.1	0.784982
mrna01356.1	mrna26491.1	0.787454
mrna18499.1	mrna26491.1	0.790751
mrna03551.1	mrna30178.1	0.792178
mrna30180.1	mrna32389.1	0.794984
mrna13443.1	mrna30176.1	0.796417
mrna01015.1	mrna26491.1	0.797293
mrna02272.1	mrna23564.1	0.798119
mrna09379.1	mrna30167.1	0.799437
mrna02232.1	mrna03551.1	0.802206
mrna13442.1	mrna30180.1	0.802794
mrna09379.1	mrna22702.1	0.807407
mrna02232.1	mrna21592.1	0.811618
mrna02232.1	mrna11137.1	0.81225
mrna02232.1	mrna02273.1	0.81835
mrna26491.1	mrna34381.1	0.820691
mrna03551.1	mrna30172.1	0.821453
mrna02272.1	mrna14780.1	0.822181
mrna30180.1	mrna34381.1	0.822503
mrna14780.1	mrna29558.1	0.824772
mrna23882.1	mrna30178.1	0.8273
mrna02272.1	mrna25548.1	0.827748
mrna13212.1	mrna24339.1	0.833102
mrna30169.1	mrna30170.1	0.833492
mrna23882.1	mrna26491.1	0.835108
mrna02232.1	mrna02271.1	0.839223
mrna02271.1	mrna30067.1	0.842919
mrna13644.1	mrna30178.1	0.843432
mrna02273.1	mrna26491.1	0.843612
mrna02273.1	mrna30067.1	0.84552
mrna03285.1	mrna30169.1	0.847586
mrna03551.1	mrna30067.1	0.852039
mrna05757.1	mrna18433.1	0.854185
mrna02272.1	mrna02273.1	0.855213
mrna30067.1	mrna30169.1	0.85558
mrna23882.1	mrna30181.1	0.857363
mrna02272.1	mrna34381.1	0.866624
mrna27489.1	mrna30176.1	0.867768
mrna02272.1	mrna21592.1	0.873182
mrna02271.1	mrna09379.1	0.876546
mrna23882.1	mrna30180.1	0.877909
mrna02272.1	mrna14438.1	0.879358
mrna02272.1	mrna30958.1	0.879963
mrna23882.1	mrna30177.1	0.880635
mrna30176.1	mrna32389.1	0.881177
mrna22702.1	mrna30067.1	0.886636
mrna18433.1	mrna23882.1	0.902264
mrna18433.1	mrna32389.1	0.908758
mrna02272.1	mrna18562.1	0.909965
mrna02271.1	mrna30169.1	0.910822
mrna30182.1	mrna34381.1	0.921352
mrna26491.1	mrna30167.1	0.925126
mrna13443.1	mrna30180.1	0.933913
mrna13212.1	mrna30181.1	0.95361
mrna02232.1	mrna30170.1	0.954861
mrna02232.1	mrna22702.1	0.962121
mrna02272.1	mrna05720.1	0.962216
mrna02271.1	mrna26491.1	0.971751
mrna02272.1	mrna30181.1	0.978994
mrna24339.1	mrna29558.1	0.984598
mrna02232.1	mrna30167.1	0.989263
mrna30067.1	mrna30167.1	1.00733
mrna02272.1	mrna30184.1	1.01914
mrna02272.1	mrna11137.1	1.02658
mrna02232.1	mrna03285.1	1.14404
mrna30181.1	mrna34381.1	1.22275
MDP0000512470	MDP0000307619	0.369053
MDP0000464809	MDP0000566079	0.0291878
MDP0000840369	MDP0000242829	0.034052
MDP0000822651	MDP0000165587	0.0826566
MDP0000840369	MDP0000165587	0.110672
MDP0000171602	MDP0000165587	0.11685
MDP0000152670	MDP0000804652	0.130061
MDP0000295058	MDP0000827871	0.130698
MDP0000254936	MDP0000242829	0.140515
MDP0000284679	MDP0000194661	0.147123
MDP0000245252	MDP0000300311	0.151389
MDP0000431628	MDP0000420150	0.151565
MDP0000768445	MDP0000840369	0.151712
MDP0000809337	MDP0000165587	0.153097
MDP0000809337	MDP0000171602	0.154814
MDP0000464809	MDP0000669451	0.156906
MDP0000859087	MDP0000205622	0.160471
MDP0000152670	MDP0000284679	0.160952
MDP0000300311	MDP0000945004	0.16399
MDP0000159531	MDP0000804652	0.16433
MDP0000825698	MDP0000230994	0.1644
MDP0000669451	MDP0000205622	0.165298
MDP0000159341	MDP0000181482	0.167864
MDP0000768445	MDP0000147173	0.169598
MDP0000397638	MDP0000152670	0.170293
MDP0000464809	MDP0000431628	0.170496
MDP0000152670	MDP0000254936	0.171953
MDP0000420150	MDP0000275704	0.17313
MDP0000152670	MDP0000159531	0.173148
MDP0000287041	MDP0000441376	0.173778
MDP0000284679	MDP0000804652	0.174894
MDP0000227056	MDP0000247514	0.175302
MDP0000859087	MDP0000804652	0.176437
MDP0000300311	MDP0000921788	0.176453
MDP0000796348	MDP0000147173	0.177026
MDP0000307619	MDP0000397638	0.178137
MDP0000245252	MDP0000441376	0.179639
MDP0000322003	MDP0000921788	0.181411
MDP0000512470	MDP0000827871	0.182032
MDP0000152670	MDP0000921788	0.183354
MDP0000389025	MDP0000809337	0.183904
MDP0000804652	MDP0000921788	0.184549
MDP0000431628	MDP0000152670	0.18514
MDP0000768445	MDP0000245253	0.186262
MDP0000295058	MDP0000242829	0.187281
MDP0000512470	MDP0000147173	0.188002
MDP0000263576	MDP0000159341	0.188633
MDP0000464809	MDP0000441376	0.190393
MDP0000235134	MDP0000241137	0.191874
MDP0000159341	MDP0000230994	0.1936
MDP0000464809	MDP0000171602	0.196245
MDP0000245253	MDP0000147173	0.196753
MDP0000264347	MDP0000263576	0.197034
MDP0000147173	MDP0000804652	0.197876
MDP0000307619	MDP0000796348	0.198871
MDP0000235134	MDP0000230994	0.199767
MDP0000859087	MDP0000945004	0.199847
MDP0000264347	MDP0000840369	0.201515
MDP0000194663	MDP0000159531	0.201893
MDP0000256486	MDP0000194661	0.202001
MDP0000827722	MDP0000247514	0.202114
MDP0000147173	MDP0000159531	0.202304
MDP0000284679	MDP0000147173	0.203015
MDP0000171602	MDP0000242829	0.204435
MDP0000431628	MDP0000181482	0.206913
MDP0000254936	MDP0000804652	0.20715
MDP0000194663	MDP0000230994	0.207267
MDP0000431628	MDP0000241137	0.207456
MDP0000284679	MDP0000322003	0.208792
MDP0000822651	MDP0000242829	0.2094
MDP0000230994	MDP0000203826	0.210591
MDP0000859087	MDP0000254936	0.211205
MDP0000389025	MDP0000263576	0.211582
MDP0000397638	MDP0000206202	0.214228
MDP0000915100	MDP0000804652	0.214737
MDP0000173434	MDP0000203826	0.216454
MDP0000152670	MDP0000247514	0.21741
MDP0000512470	MDP0000254936	0.217842
MDP0000245252	MDP0000245253	0.217868
MDP0000241137	MDP0000147173	0.218619
MDP0000669451	MDP0000441376	0.219642
MDP0000825698	MDP0000300311	0.220515
MDP0000768445	MDP0000859087	0.220605
MDP0000512470	MDP0000921788	0.221353
MDP0000264347	MDP0000827722	0.221711
MDP0000859087	MDP0000921788	0.222307
MDP0000768445	MDP0000171602	0.222979
MDP0000512470	MDP0000431628	0.223323
MDP0000431628	MDP0000441376	0.224049
MDP0000662303	MDP0000804652	0.224264
MDP0000287040	MDP0000827871	0.224302
MDP0000247514	MDP0000322003	0.225777
MDP0000319851	MDP0000151144	0.226083
MDP0000287041	MDP0000173434	0.226938
MDP0000300311	MDP0000147173	0.227083
MDP0000796348	MDP0000945004	0.227435
MDP0000287040	MDP0000441376	0.227806
MDP0000784909	MDP0000230994	0.228043
MDP0000859087	MDP0000147173	0.228085
MDP0000151144	MDP0000915100	0.228859
MDP0000247514	MDP0000147173	0.229591
MDP0000263576	MDP0000247940	0.230095
MDP0000662303	MDP0000945004	0.230937
MDP0000287041	MDP0000420150	0.231136
MDP0000809337	MDP0000230994	0.231292
MDP0000464809	MDP0000840369	0.232626
MDP0000825698	MDP0000804652	0.232822
MDP0000464809	MDP0000181482	0.233476
MDP0000307619	MDP0000420150	0.233728
MDP0000389025	MDP0000464809	0.233771
MDP0000194661	MDP0000247940	0.23425
MDP0000300311	MDP0000230994	0.234347
MDP0000241137	MDP0000835454	0.234618
MDP0000464809	MDP0000859087	0.235412
MDP0000227056	MDP0000263576	0.235605
MDP0000264347	MDP0000566079	0.235876
MDP0000796348	MDP0000915100	0.236938
MDP0000669451	MDP0000825698	0.237097
MDP0000945004	MDP0000254936	0.237228
MDP0000827722	MDP0000194661	0.237895
MDP0000669451	MDP0000945004	0.237903
MDP0000256486	MDP0000275704	0.238132
MDP0000241137	MDP0000247514	0.238257
MDP0000287041	MDP0000259403	0.238422
MDP0000827722	MDP0000669451	0.239397
MDP0000464809	MDP0000245253	0.239445
MDP0000264347	MDP0000822651	0.240357
MDP0000264347	MDP0000241137	0.24044
MDP0000264347	MDP0000159531	0.240723
MDP0000796348	MDP0000159531	0.241872
MDP0000171602	MDP0000441376	0.243016
MDP0000152670	MDP0000119183	0.244173
MDP0000245253	MDP0000575908	0.244463
MDP0000241137	MDP0000945004	0.244506
MDP0000809337	MDP0000245252	0.244667
MDP0000235134	MDP0000135256	0.244872
MDP0000307619	MDP0000431628	0.245261
MDP0000431628	MDP0000263576	0.245893
MDP0000827722	MDP0000194663	0.246045
MDP0000287040	MDP0000259403	0.246333
MDP0000308434	MDP0000804652	0.247117
MDP0000245253	MDP0000921788	0.248032
MDP0000389025	MDP0000264347	0.248684
MDP0000431628	MDP0000247514	0.249202
MDP0000287041	MDP0000464809	0.249336
MDP0000235134	MDP0000254936	0.249657
MDP0000307619	MDP0000230994	0.250877
MDP0000295058	MDP0000247940	0.25186
MDP0000827871	MDP0000420150	0.252077
MDP0000288971	MDP0000151144	0.252223
MDP0000859087	MDP0000159531	0.252235
MDP0000575908	MDP0000256486	0.252294
MDP0000420150	MDP0000259453	0.252801
MDP0000307619	MDP0000196258	0.253055
MDP0000397638	MDP0000230994	0.25312
MDP0000809337	MDP0000159341	0.254288
MDP0000431628	MDP0000119183	0.254647
MDP0000235134	MDP0000151144	0.254816
MDP0000827722	MDP0000431628	0.254942
MDP0000464809	MDP0000269044	0.255053
MDP0000194661	MDP0000441376	0.255604
MDP0000464809	MDP0000152670	0.255748
MDP0000389025	MDP0000159341	0.256178
MDP0000300311	MDP0000441376	0.2562
MDP0000322003	MDP0000441376	0.256472
MDP0000287041	MDP0000241137	0.256601
MDP0000269044	MDP0000151144	0.256844
MDP0000809337	MDP0000768445	0.257546
MDP0000159341	MDP0000945004	0.258125
MDP0000171602	MDP0000284679	0.258493
MDP0000135256	MDP0000322003	0.259404
MDP0000822651	MDP0000259453	0.259424
MDP0000662303	MDP0000441376	0.259581
MDP0000784909	MDP0000275704	0.260351
MDP0000307619	MDP0000205622	0.260774
MDP0000159341	MDP0000441376	0.260954
MDP0000453000	MDP0000135256	0.261211
MDP0000287041	MDP0000247940	0.262311
MDP0000809337	MDP0000431628	0.263213
MDP0000245253	MDP0000300311	0.263523
MDP0000431628	MDP0000194661	0.263948
MDP0000287041	MDP0000827722	0.264123
MDP0000389025	MDP0000230994	0.264152
MDP0000247940	MDP0000945004	0.265119
MDP0000307619	MDP0000441376	0.265145
MDP0000307619	MDP0000768445	0.265765
MDP0000295058	MDP0000300311	0.266591
MDP0000230994	MDP0000181482	0.267236
MDP0000307619	MDP0000119183	0.267275
MDP0000241137	MDP0000669451	0.26761
MDP0000159531	MDP0000921788	0.267814
MDP0000245252	MDP0000915100	0.267916
MDP0000256486	MDP0000181482	0.268166
MDP0000464809	MDP0000165587	0.268669
MDP0000245252	MDP0000247514	0.268722
MDP0000464809	MDP0000804652	0.268855
MDP0000264347	MDP0000247940	0.268886
MDP0000259403	MDP0000827871	0.269375
MDP0000915100	MDP0000206202	0.269641
MDP0000431628	MDP0000915100	0.269979
MDP0000307619	MDP0000575908	0.270317
MDP0000235134	MDP0000827871	0.270663
MDP0000822651	MDP0000284679	0.271188
MDP0000287040	MDP0000308434	0.271231
MDP0000822651	MDP0000809337	0.272414
MDP0000662303	MDP0000194663	0.273074
MDP0000264347	MDP0000135256	0.273593
MDP0000147173	MDP0000566079	0.275009
MDP0000307619	MDP0000945004	0.275408
MDP0000275704	MDP0000804652	0.276211
MDP0000566079	MDP0000441376	0.276505
MDP0000232659	MDP0000206202	0.27693
MDP0000308434	MDP0000915100	0.277153
MDP0000575908	MDP0000915100	0.277388
MDP0000397638	MDP0000254936	0.278094
MDP0000235134	MDP0000147173	0.278323
MDP0000827722	MDP0000241137	0.278766
MDP0000669451	MDP0000181482	0.279322
MDP0000247940	MDP0000147173	0.279559
MDP0000284679	MDP0000254936	0.279642
MDP0000859087	MDP0000259453	0.280105
MDP0000566079	MDP0000921788	0.28042
MDP0000307619	MDP0000827722	0.280618
MDP0000768445	MDP0000945004	0.280753
MDP0000809337	MDP0000300311	0.280769
MDP0000827871	MDP0000206202	0.280962
MDP0000263576	MDP0000669451	0.280966
MDP0000827871	MDP0000159531	0.282677
MDP0000152670	MDP0000796348	0.282746
MDP0000194663	MDP0000147173	0.282802
MDP0000263576	MDP0000825698	0.282911
MDP0000263576	MDP0000181482	0.282925
MDP0000464809	MDP0000230994	0.283058
MDP0000945004	MDP0000804652	0.283079
MDP0000453000	MDP0000284679	0.283359
MDP0000287041	MDP0000809337	0.28376
MDP0000431628	MDP0000147173	0.283971
MDP0000241137	MDP0000205622	0.284038
MDP0000453000	MDP0000859087	0.284169
MDP0000307619	MDP0000259453	0.284568
MDP0000809337	MDP0000566079	0.284816
MDP0000662303	MDP0000119183	0.285493
MDP0000512470	MDP0000859087	0.28603
MDP0000307619	MDP0000287040	0.286248
MDP0000287041	MDP0000859087	0.286313
MDP0000264347	MDP0000453000	0.286457
MDP0000245253	MDP0000431628	0.287184
MDP0000768445	MDP0000194661	0.28759
MDP0000859087	MDP0000151144	0.288207
MDP0000151144	MDP0000159531	0.289021
MDP0000247940	MDP0000921788	0.289044
MDP0000840369	MDP0000284679	0.289153
MDP0000245252	MDP0000203826	0.289251
MDP0000825698	MDP0000181482	0.289518
MDP0000840369	MDP0000441376	0.289723
MDP0000256486	MDP0000915100	0.290522
MDP0000453000	MDP0000194663	0.290693
MDP0000264347	MDP0000227056	0.290819
MDP0000245252	MDP0000431628	0.290966
MDP0000827722	MDP0000859087	0.291064
MDP0000307619	MDP0000915100	0.291101
MDP0000662303	MDP0000230994	0.291269
MDP0000827722	MDP0000322003	0.291409
MDP0000389025	MDP0000295058	0.291555
MDP0000165587	MDP0000915100	0.29156
MDP0000859087	MDP0000300311	0.291735
MDP0000464809	MDP0000135256	0.291897
MDP0000431628	MDP0000165587	0.292152
MDP0000264347	MDP0000287040	0.292207
MDP0000173434	MDP0000921788	0.292304
MDP0000194663	MDP0000441376	0.292406
MDP0000194661	MDP0000147173	0.292406
MDP0000464809	MDP0000203826	0.292519
MDP0000171602	MDP0000159531	0.293407
MDP0000822651	MDP0000159531	0.293695
MDP0000247940	MDP0000205622	0.293917
MDP0000575908	MDP0000295058	0.294016
MDP0000284679	MDP0000945004	0.294086
MDP0000307619	MDP0000464809	0.294154
MDP0000159341	MDP0000194661	0.29454
MDP0000945004	MDP0000915100	0.294648
MDP0000254936	MDP0000159531	0.29561
MDP0000165587	MDP0000945004	0.295921
MDP0000269044	MDP0000945004	0.296725
MDP0000915100	MDP0000159531	0.296846
MDP0000254936	MDP0000206202	0.296953
MDP0000768445	MDP0000196258	0.297253
MDP0000245252	MDP0000796348	0.297257
MDP0000245253	MDP0000308434	0.298017
MDP0000669451	MDP0000159341	0.298319
MDP0000241137	MDP0000159531	0.299215
MDP0000165587	MDP0000159531	0.299238
MDP0000307619	MDP0000147173	0.299669
MDP0000247514	MDP0000945004	0.299859
MDP0000165587	MDP0000804652	0.299958
MDP0000512470	MDP0000245253	0.300144
MDP0000227056	MDP0000194663	0.300545
MDP0000194661	MDP0000945004	0.300621
MDP0000512470	MDP0000230994	0.300721
MDP0000300311	MDP0000151144	0.30075
MDP0000662303	MDP0000181482	0.300778
MDP0000669451	MDP0000796348	0.301015
MDP0000284679	MDP0000921788	0.301148
MDP0000152670	MDP0000300311	0.301668
MDP0000420150	MDP0000147173	0.301784
MDP0000431628	MDP0000205622	0.301816
MDP0000171602	MDP0000840369	0.302061
MDP0000431628	MDP0000575908	0.302314
MDP0000264347	MDP0000662303	0.302334
MDP0000322003	MDP0000203826	0.302693
MDP0000822651	MDP0000441376	0.303503
MDP0000827722	MDP0000796348	0.303549
MDP0000194661	MDP0000159531	0.305038
MDP0000307619	MDP0000322003	0.305236
MDP0000784909	MDP0000159531	0.305445
MDP0000227056	MDP0000194661	0.306376
MDP0000173434	MDP0000420150	0.306599
MDP0000308434	MDP0000315706	0.307034
MDP0000287040	MDP0000245252	0.307231
MDP0000796348	MDP0000322003	0.307353
MDP0000441376	MDP0000181482	0.307435
MDP0000809337	MDP0000173434	0.307543
MDP0000784909	MDP0000322003	0.307594
MDP0000152670	MDP0000194663	0.308324
MDP0000512470	MDP0000275704	0.308745
MDP0000420150	MDP0000159531	0.309304
MDP0000835454	MDP0000147173	0.309719
MDP0000295058	MDP0000859087	0.309757
MDP0000566079	MDP0000159531	0.309965
MDP0000194663	MDP0000322003	0.310265
MDP0000840369	MDP0000159531	0.310655
MDP0000768445	MDP0000263576	0.310716
MDP0000287040	MDP0000827722	0.310919
MDP0000205622	MDP0000322003	0.311125
MDP0000464809	MDP0000295058	0.311358
MDP0000269044	MDP0000259453	0.311641
MDP0000264347	MDP0000159341	0.311802
MDP0000662303	MDP0000205622	0.312049
MDP0000827722	MDP0000827871	0.312304
MDP0000247514	MDP0000181482	0.31263
MDP0000287040	MDP0000241137	0.313159
MDP0000194663	MDP0000247940	0.313188
MDP0000295058	MDP0000284679	0.313491
MDP0000194661	MDP0000181482	0.313558
MDP0000662303	MDP0000669451	0.313891
MDP0000307619	MDP0000288971	0.313935
MDP0000165587	MDP0000194661	0.314135
MDP0000796348	MDP0000181482	0.314829
MDP0000809337	MDP0000441376	0.314872
MDP0000768445	MDP0000256486	0.315236
MDP0000420150	MDP0000945004	0.315301
MDP0000307619	MDP0000809337	0.315637
MDP0000287040	MDP0000295058	0.31567
MDP0000205622	MDP0000300311	0.316062
MDP0000241137	MDP0000859087	0.316312
MDP0000264347	MDP0000287041	0.316601
MDP0000307619	MDP0000263576	0.316742
MDP0000245252	MDP0000322003	0.316762
MDP0000241137	MDP0000284679	0.316934
MDP0000264347	MDP0000825698	0.317091
MDP0000264347	MDP0000171602	0.317232
MDP0000431628	MDP0000151144	0.31763
MDP0000308434	MDP0000945004	0.317687
MDP0000227056	MDP0000147173	0.318316
MDP0000809337	MDP0000181482	0.318372
MDP0000768445	MDP0000575908	0.318442
MDP0000768445	MDP0000420150	0.31866
MDP0000241137	MDP0000256486	0.318864
MDP0000784909	MDP0000269044	0.319015
MDP0000245252	MDP0000230994	0.319198
MDP0000431628	MDP0000295058	0.319463
MDP0000119183	MDP0000441376	0.319844
MDP0000453000	MDP0000275704	0.320081
MDP0000662303	MDP0000263576	0.320169
MDP0000307619	MDP0000662303	0.320344
MDP0000859087	MDP0000322003	0.320862
MDP0000245253	MDP0000256486	0.320902
MDP0000809337	MDP0000247940	0.321531
MDP0000171602	MDP0000181482	0.321659
MDP0000307619	MDP0000247940	0.321913
MDP0000308434	MDP0000254936	0.322895
MDP0000264347	MDP0000230994	0.323096
MDP0000453000	MDP0000827722	0.323238
MDP0000264347	MDP0000420150	0.323716
MDP0000227056	MDP0000300311	0.323723
MDP0000147173	MDP0000230994	0.323848
MDP0000230994	MDP0000804652	0.323955
MDP0000575908	MDP0000441376	0.324051
MDP0000151144	MDP0000275704	0.324319
MDP0000796348	MDP0000247940	0.32457
MDP0000287040	MDP0000194661	0.324934
MDP0000397638	MDP0000194661	0.325054
MDP0000512470	MDP0000308434	0.32519
MDP0000227056	MDP0000827722	0.325712
MDP0000307619	MDP0000152670	0.325836
MDP0000307619	MDP0000295058	0.32588
MDP0000227056	MDP0000464809	0.326052
MDP0000575908	MDP0000181482	0.32631
MDP0000300311	MDP0000804652	0.326954
MDP0000264347	MDP0000796348	0.326984
MDP0000171602	MDP0000669451	0.328595
MDP0000284679	MDP0000796348	0.328622
MDP0000397638	MDP0000295058	0.328761
MDP0000397638	MDP0000300311	0.328827
MDP0000227056	MDP0000809337	0.328846
MDP0000241137	MDP0000921788	0.330164
MDP0000247514	MDP0000859087	0.330695
MDP0000264347	MDP0000431628	0.330814
MDP0000827722	MDP0000247940	0.331179
MDP0000235134	MDP0000245252	0.331493
MDP0000575908	MDP0000241137	0.331845
MDP0000431628	MDP0000840369	0.332224
MDP0000859087	MDP0000275704	0.33224
MDP0000247940	MDP0000315706	0.333108
MDP0000264347	MDP0000397638	0.333329
MDP0000245253	MDP0000259453	0.333592
MDP0000235134	MDP0000575908	0.333721
MDP0000245252	MDP0000784909	0.333936
MDP0000308434	MDP0000205622	0.334249
MDP0000453000	MDP0000203826	0.334448
MDP0000247514	MDP0000315706	0.334768
MDP0000307619	MDP0000256486	0.335143
MDP0000194663	MDP0000206202	0.335555
MDP0000205622	MDP0000441376	0.335618
MDP0000247940	MDP0000242829	0.335918
MDP0000241137	MDP0000206202	0.336055
MDP0000464809	MDP0000796348	0.336114
MDP0000464809	MDP0000784909	0.336491
MDP0000171602	MDP0000835454	0.337037
MDP0000768445	MDP0000441376	0.33715
MDP0000205622	MDP0000181482	0.337395
MDP0000245252	MDP0000205622	0.337472
MDP0000420150	MDP0000566079	0.338545
MDP0000227056	MDP0000259453	0.338609
MDP0000205622	MDP0000206202	0.339024
MDP0000205622	MDP0000147173	0.339488
MDP0000295058	MDP0000254936	0.339539
MDP0000827871	MDP0000203826	0.339824
MDP0000827871	MDP0000194663	0.340335
MDP0000300311	MDP0000242829	0.34045
MDP0000245253	MDP0000322003	0.340961
MDP0000307619	MDP0000804652	0.341697
MDP0000287041	MDP0000315270	0.341734
MDP0000809337	MDP0000397638	0.342156
MDP0000151144	MDP0000242829	0.342204
MDP0000453000	MDP0000194661	0.342389
MDP0000453000	MDP0000295058	0.34242
MDP0000397638	MDP0000796348	0.342622
MDP0000827871	MDP0000284679	0.343382
MDP0000566079	MDP0000203826	0.343444
MDP0000662303	MDP0000420150	0.343878
MDP0000453000	MDP0000809337	0.344172
MDP0000784909	MDP0000825698	0.344643
MDP0000205622	MDP0000275704	0.34486
MDP0000389025	MDP0000566079	0.344987
MDP0000308434	MDP0000256486	0.345152
MDP0000247514	MDP0000796348	0.345236
MDP0000796348	MDP0000205622	0.345376
MDP0000173434	MDP0000254936	0.345498
MDP0000464809	MDP0000322003	0.345742
MDP0000431628	MDP0000159341	0.34611
MDP0000194661	MDP0000151144	0.346702
MDP0000768445	MDP0000295058	0.346933
MDP0000397638	MDP0000420150	0.347024
MDP0000171602	MDP0000230994	0.347235
MDP0000575908	MDP0000205622	0.347976
MDP0000247514	MDP0000194663	0.348167
MDP0000171602	MDP0000194661	0.348748
MDP0000307619	MDP0000203826	0.34878
MDP0000287040	MDP0000315270	0.349561
MDP0000287040	MDP0000254936	0.350895
MDP0000669451	MDP0000256486	0.351147
MDP0000230994	MDP0000322003	0.351529
MDP0000319851	MDP0000827871	0.351612
MDP0000287041	MDP0000245252	0.351949
MDP0000241137	MDP0000119183	0.352479
MDP0000397638	MDP0000945004	0.352615
MDP0000171602	MDP0000152670	0.352655
MDP0000307619	MDP0000165587	0.352873
MDP0000840369	MDP0000669451	0.352969
MDP0000241137	MDP0000181482	0.352976
MDP0000147173	MDP0000322003	0.352977
MDP0000287040	MDP0000205622	0.35323
MDP0000840369	MDP0000181482	0.353802
MDP0000227056	MDP0000275704	0.353839
MDP0000264347	MDP0000151144	0.353924
MDP0000235134	MDP0000300311	0.354117
MDP0000287041	MDP0000453000	0.354214
MDP0000307619	MDP0000159341	0.354261
MDP0000152670	MDP0000945004	0.35427
MDP0000784909	MDP0000566079	0.354799
MDP0000284679	MDP0000247940	0.354823
MDP0000264347	MDP0000194663	0.354946
MDP0000669451	MDP0000566079	0.355019
MDP0000194661	MDP0000230994	0.355548
MDP0000275704	MDP0000203826	0.355802
MDP0000241137	MDP0000259453	0.355865
MDP0000287041	MDP0000194661	0.355883
MDP0000307619	MDP0000206202	0.355922
MDP0000397638	MDP0000804652	0.356199
MDP0000431628	MDP0000171602	0.356338
MDP0000566079	MDP0000181482	0.356382
MDP0000308434	MDP0000206202	0.356576
MDP0000247514	MDP0000915100	0.356709
MDP0000245253	MDP0000241137	0.357076
MDP0000662303	MDP0000825698	0.357243
MDP0000431628	MDP0000784909	0.357254
MDP0000256486	MDP0000205622	0.357502
MDP0000245253	MDP0000827871	0.357931
MDP0000287040	MDP0000247940	0.358091
MDP0000254936	MDP0000915100	0.358274
MDP0000859087	MDP0000194663	0.358463
MDP0000245252	MDP0000152670	0.35863
MDP0000575908	MDP0000194663	0.358668
MDP0000227056	MDP0000205622	0.358758
MDP0000822651	MDP0000196258	0.358932
MDP0000840369	MDP0000196258	0.358932
MDP0000241137	MDP0000275704	0.358964
MDP0000512470	MDP0000259403	0.358972
MDP0000295058	MDP0000147173	0.359113
MDP0000245253	MDP0000259403	0.35955
MDP0000512470	MDP0000768445	0.359679
MDP0000287041	MDP0000247514	0.359748
MDP0000256486	MDP0000322003	0.359761
MDP0000397638	MDP0000441376	0.35998
MDP0000256486	MDP0000420150	0.36037
MDP0000232659	MDP0000242829	0.36085
MDP0000287041	MDP0000227056	0.361177
MDP0000453000	MDP0000300311	0.36139
MDP0000235134	MDP0000242829	0.361456
MDP0000165587	MDP0000441376	0.3616
MDP0000245253	MDP0000784909	0.361774
MDP0000768445	MDP0000669451	0.361897
MDP0000287040	MDP0000453000	0.362434
MDP0000453000	MDP0000247514	0.362754
MDP0000205622	MDP0000566079	0.362826
MDP0000575908	MDP0000921788	0.362903
MDP0000453000	MDP0000263576	0.3632
MDP0000822651	MDP0000230994	0.363755
MDP0000575908	MDP0000669451	0.364185
MDP0000307619	MDP0000194661	0.36433
MDP0000825698	MDP0000835454	0.364999
MDP0000397638	MDP0000464809	0.365209
MDP0000389025	MDP0000256486	0.365359
MDP0000295058	MDP0000181482	0.365368
MDP0000263576	MDP0000205622	0.365851
MDP0000307619	MDP0000287041	0.366276
MDP0000453000	MDP0000242829	0.366673
MDP0000245253	MDP0000194661	0.366993
MDP0000464809	MDP0000205622	0.36728
MDP0000397638	MDP0000247940	0.367473
MDP0000300311	MDP0000315706	0.367705
MDP0000159341	MDP0000566079	0.367809
MDP0000152670	MDP0000322003	0.367872
MDP0000245252	MDP0000859087	0.368213
MDP0000227056	MDP0000259403	0.36855
MDP0000453000	MDP0000827871	0.368878
MDP0000171602	MDP0000194663	0.368907
MDP0000264347	MDP0000152670	0.368913
MDP0000287041	MDP0000308434	0.36922
MDP0000389025	MDP0000119183	0.369941
MDP0000245253	MDP0000254936	0.370066
MDP0000307619	MDP0000389025	0.37013
MDP0000287040	MDP0000147173	0.370145
MDP0000194661	MDP0000242829	0.370304
MDP0000295058	MDP0000194663	0.3705
MDP0000300311	MDP0000275704	0.370573
MDP0000287040	MDP0000227056	0.370705
MDP0000151144	MDP0000230994	0.371307
MDP0000247514	MDP0000206202	0.371554
MDP0000768445	MDP0000247514	0.37163
MDP0000389025	MDP0000825698	0.371869
MDP0000809337	MDP0000135256	0.372023
MDP0000235134	MDP0000441376	0.372153
MDP0000245252	MDP0000945004	0.372223
MDP0000194661	MDP0000194663	0.372258
MDP0000264347	MDP0000245252	0.372525
MDP0000235134	MDP0000256486	0.372546
MDP0000822651	MDP0000669451	0.3731
MDP0000464809	MDP0000259403	0.374284
MDP0000288971	MDP0000228483	0.375251
MDP0000235134	MDP0000784909	0.375555
MDP0000230994	MDP0000315706	0.375718
MDP0000840369	MDP0000152670	0.375725
MDP0000825698	MDP0000194661	0.375852
MDP0000194661	MDP0000796348	0.37598
MDP0000227056	MDP0000859087	0.37619
MDP0000822651	MDP0000152670	0.376456
MDP0000809337	MDP0000796348	0.376496
MDP0000575908	MDP0000159341	0.376498
MDP0000295058	MDP0000205622	0.376713
MDP0000575908	MDP0000945004	0.376736
MDP0000822651	MDP0000181482	0.377556
MDP0000784909	MDP0000242829	0.377793
MDP0000827722	MDP0000152670	0.377854
MDP0000307619	MDP0000227056	0.378435
MDP0000245252	MDP0000921788	0.378879
MDP0000389025	MDP0000575908	0.378996
MDP0000809337	MDP0000835454	0.379344
MDP0000196258	MDP0000206202	0.379557
MDP0000575908	MDP0000315706	0.379948
MDP0000152670	MDP0000315706	0.380222
MDP0000235134	MDP0000152670	0.380422
MDP0000288971	MDP0000566079	0.38046
MDP0000256486	MDP0000945004	0.380511
MDP0000662303	MDP0000784909	0.381147
MDP0000945004	MDP0000159531	0.381252
MDP0000230994	MDP0000441376	0.38144
MDP0000171602	MDP0000256486	0.381516
MDP0000245253	MDP0000247514	0.381526
MDP0000453000	MDP0000945004	0.381564
MDP0000264347	MDP0000247514	0.38158
MDP0000307619	MDP0000173434	0.381597
MDP0000859087	MDP0000915100	0.381643
MDP0000840369	MDP0000230994	0.382193
MDP0000784909	MDP0000256486	0.382396
MDP0000464809	MDP0000247514	0.382444
MDP0000263576	MDP0000230994	0.382524
MDP0000287041	MDP0000119183	0.382701
MDP0000840369	MDP0000194663	0.383048
MDP0000227056	MDP0000242829	0.383943
MDP0000287041	MDP0000796348	0.384099
MDP0000308434	MDP0000295058	0.384106
MDP0000269044	MDP0000205622	0.384324
MDP0000241137	MDP0000194663	0.384357
MDP0000247940	MDP0000254936	0.384745
MDP0000235134	MDP0000196258	0.384851
MDP0000263576	MDP0000796348	0.385152
MDP0000464809	MDP0000196258	0.386101
MDP0000809337	MDP0000194663	0.386572
MDP0000173434	MDP0000859087	0.38688
MDP0000194663	MDP0000205622	0.386931
MDP0000194663	MDP0000275704	0.387938
MDP0000827871	MDP0000796348	0.388119
MDP0000241137	MDP0000152670	0.388381
MDP0000827871	MDP0000322003	0.388869
MDP0000295058	MDP0000921788	0.389607
MDP0000227056	MDP0000796348	0.389853
MDP0000768445	MDP0000151144	0.389889
MDP0000284679	MDP0000194663	0.390011
MDP0000152670	MDP0000915100	0.390089
MDP0000464809	MDP0000206202	0.39022
MDP0000822651	MDP0000194663	0.390288
MDP0000464809	MDP0000825698	0.390333
MDP0000241137	MDP0000254936	0.39061
MDP0000453000	MDP0000322003	0.39134
MDP0000288971	MDP0000287040	0.391374
MDP0000840369	MDP0000194661	0.391735
MDP0000809337	MDP0000263576	0.392344
MDP0000295058	MDP0000194661	0.39246
MDP0000453000	MDP0000205622	0.392579
MDP0000420150	MDP0000151144	0.392758
MDP0000245252	MDP0000295058	0.393142
MDP0000152670	MDP0000206202	0.393783
MDP0000256486	MDP0000247514	0.393827
MDP0000768445	MDP0000464809	0.39386
MDP0000859087	MDP0000247940	0.394123
MDP0000822651	MDP0000235134	0.394154
MDP0000295058	MDP0000804652	0.394326
MDP0000827722	MDP0000259453	0.394574
MDP0000287040	MDP0000768445	0.394781
MDP0000768445	MDP0000241137	0.395058
MDP0000287041	MDP0000804652	0.395107
MDP0000669451	MDP0000259453	0.395227
MDP0000662303	MDP0000206202	0.395271
MDP0000300311	MDP0000181482	0.395468
MDP0000247514	MDP0000259453	0.395616
MDP0000825698	MDP0000441376	0.395662
MDP0000241137	MDP0000315706	0.395888
MDP0000242829	MDP0000275704	0.396162
MDP0000464809	MDP0000256486	0.396431
MDP0000784909	MDP0000804652	0.396524
MDP0000235134	MDP0000205622	0.396958
MDP0000796348	MDP0000259453	0.397448
MDP0000152670	MDP0000835454	0.397521
MDP0000288971	MDP0000203826	0.39798
MDP0000566079	MDP0000915100	0.398272
MDP0000264347	MDP0000308434	0.399578
MDP0000453000	MDP0000796348	0.399831
MDP0000256486	MDP0000159341	0.399914
MDP0000269044	MDP0000194661	0.400167
MDP0000269044	MDP0000275704	0.400193
MDP0000227056	MDP0000295058	0.40069
MDP0000245252	MDP0000254936	0.401157
MDP0000245253	MDP0000315706	0.402227
MDP0000307619	MDP0000453000	0.402258
MDP0000235134	MDP0000420150	0.402332
MDP0000263576	MDP0000835454	0.402353
MDP0000575908	MDP0000254936	0.402579
MDP0000194663	MDP0000835454	0.402658
MDP0000825698	MDP0000159341	0.402805
MDP0000464809	MDP0000575908	0.403204
MDP0000269044	MDP0000441376	0.403307
MDP0000827722	MDP0000259403	0.404057
MDP0000822651	MDP0000295058	0.404537
MDP0000464809	MDP0000194663	0.404613
MDP0000453000	MDP0000147173	0.404849
MDP0000263576	MDP0000151144	0.404929
MDP0000295058	MDP0000152670	0.404991
MDP0000263576	MDP0000315706	0.405041
MDP0000431628	MDP0000194663	0.40508
MDP0000575908	MDP0000420150	0.405443
MDP0000822651	MDP0000194661	0.405745
MDP0000389025	MDP0000308434	0.406119
MDP0000147173	MDP0000915100	0.406493
MDP0000464809	MDP0000662303	0.406643
MDP0000827722	MDP0000275704	0.406846
MDP0000784909	MDP0000254936	0.406981
MDP0000809337	MDP0000275704	0.407283
MDP0000275704	MDP0000441376	0.407789
MDP0000308434	MDP0000431628	0.407836
MDP0000245253	MDP0000152670	0.408234
MDP0000135256	MDP0000205622	0.408314
MDP0000420150	MDP0000419045	0.408404
MDP0000319851	MDP0000263576	0.408588
MDP0000264347	MDP0000242829	0.408919
MDP0000165587	MDP0000259453	0.408921
MDP0000809337	MDP0000308434	0.408984
MDP0000245252	MDP0000804652	0.410183
MDP0000235134	MDP0000915100	0.410443
MDP0000464809	MDP0000915100	0.410722
MDP0000308434	MDP0000196258	0.411081
MDP0000247940	MDP0000159531	0.411264
MDP0000768445	MDP0000259403	0.413107
MDP0000256486	MDP0000441376	0.4132
MDP0000241137	MDP0000804652	0.413203
MDP0000319851	MDP0000835454	0.413695
MDP0000287040	MDP0000256486	0.413965
MDP0000256486	MDP0000315706	0.414071
MDP0000308434	MDP0000194661	0.414222
MDP0000171602	MDP0000295058	0.414296
MDP0000840369	MDP0000295058	0.414296
MDP0000827722	MDP0000784909	0.414436
MDP0000464809	MDP0000835454	0.414567
MDP0000307619	MDP0000245252	0.415102
MDP0000397638	MDP0000269044	0.415231
MDP0000768445	MDP0000275704	0.415269
MDP0000247940	MDP0000804652	0.415615
MDP0000307619	MDP0000308434	0.415764
MDP0000784909	MDP0000135256	0.416006
MDP0000420150	MDP0000441376	0.416769
MDP0000159341	MDP0000232659	0.417795
MDP0000809337	MDP0000196258	0.418066
MDP0000575908	MDP0000263576	0.41811
MDP0000669451	MDP0000315706	0.418174
MDP0000784909	MDP0000921788	0.418267
MDP0000288971	MDP0000165587	0.419527
MDP0000784909	MDP0000147173	0.419583
MDP0000259403	MDP0000859087	0.420512
MDP0000171602	MDP0000825698	0.420942
MDP0000284679	MDP0000232659	0.421157
MDP0000840369	MDP0000256486	0.422022
MDP0000307619	MDP0000921788	0.422064
MDP0000173434	MDP0000315706	0.422317
MDP0000171602	MDP0000196258	0.422604
MDP0000135256	MDP0000859087	0.422766
MDP0000245252	MDP0000232659	0.423133
MDP0000809337	MDP0000295058	0.424146
MDP0000295058	MDP0000230994	0.424388
MDP0000171602	MDP0000804652	0.425303
MDP0000227056	MDP0000135256	0.425553
MDP0000227056	MDP0000284679	0.425713
MDP0000171602	MDP0000269044	0.426098
MDP0000566079	MDP0000804652	0.426219
MDP0000263576	MDP0000256486	0.426318
MDP0000827722	MDP0000206202	0.426576
MDP0000152670	MDP0000275704	0.427786
MDP0000245253	MDP0000295058	0.428937
MDP0000840369	MDP0000835454	0.429125
MDP0000840369	MDP0000825698	0.429192
MDP0000307619	MDP0000275704	0.4292
MDP0000259403	MDP0000205622	0.429456
MDP0000389025	MDP0000822651	0.430381
MDP0000173434	MDP0000669451	0.431367
MDP0000796348	MDP0000275704	0.431489
MDP0000165587	MDP0000181482	0.431633
MDP0000822651	MDP0000804652	0.431748
MDP0000453000	MDP0000159531	0.431866
MDP0000768445	MDP0000235134	0.432231
MDP0000247514	MDP0000194661	0.432329
MDP0000173434	MDP0000194663	0.432664
MDP0000859087	MDP0000796348	0.432743
MDP0000315706	MDP0000181482	0.432927
MDP0000464809	MDP0000159341	0.433093
MDP0000389025	MDP0000165587	0.433345
MDP0000152670	MDP0000151144	0.434008
MDP0000420150	MDP0000315706	0.434375
MDP0000768445	MDP0000181482	0.434662
MDP0000242829	MDP0000203826	0.435357
MDP0000307619	MDP0000254936	0.435513
MDP0000662303	MDP0000151144	0.435537
MDP0000194663	MDP0000804652	0.435844
MDP0000308434	MDP0000259403	0.435986
MDP0000287040	MDP0000247514	0.435987
MDP0000822651	MDP0000256486	0.436069
MDP0000768445	MDP0000827871	0.43622
MDP0000295058	MDP0000256486	0.436404
MDP0000263576	MDP0000194661	0.436751
MDP0000241137	MDP0000322003	0.436911
MDP0000247940	MDP0000232659	0.43712
MDP0000397638	MDP0000205622	0.437146
MDP0000245253	MDP0000205622	0.43728
MDP0000295058	MDP0000275704	0.437462
MDP0000287040	MDP0000259453	0.437788
MDP0000827871	MDP0000147173	0.437922
MDP0000287040	MDP0000319851	0.438035
MDP0000235134	MDP0000662303	0.438301
MDP0000287041	MDP0000566079	0.438413
MDP0000308434	MDP0000441376	0.439198
MDP0000389025	MDP0000840369	0.439412
MDP0000135256	MDP0000317825	0.439439
MDP0000308434	MDP0000241137	0.439624
MDP0000822651	MDP0000825698	0.439633
MDP0000307619	MDP0000194663	0.439722
MDP0000247514	MDP0000835454	0.44001
MDP0000319851	MDP0000152670	0.440146
MDP0000235134	MDP0000464809	0.440545
MDP0000809337	MDP0000119183	0.440599
MDP0000669451	MDP0000165587	0.441121
MDP0000308434	MDP0000796348	0.441225
MDP0000245252	MDP0000259403	0.442493
MDP0000287040	MDP0000196258	0.442571
MDP0000389025	MDP0000171602	0.442886
MDP0000768445	MDP0000152670	0.443001
MDP0000171602	MDP0000575908	0.443238
MDP0000287040	MDP0000275704	0.443403
MDP0000308434	MDP0000159341	0.443881
MDP0000322003	MDP0000181482	0.443946
MDP0000152670	MDP0000247940	0.444068
MDP0000827871	MDP0000915100	0.444362
MDP0000827871	MDP0000275704	0.44506
MDP0000431628	MDP0000196258	0.445247
MDP0000308434	MDP0000263576	0.445505
MDP0000119183	MDP0000151144	0.445545
MDP0000319851	MDP0000859087	0.445784
MDP0000245253	MDP0000315270	0.445856
MDP0000230994	MDP0000275704	0.445902
MDP0000784909	MDP0000284679	0.44608
MDP0000284679	MDP0000135256	0.446128
MDP0000822651	MDP0000835454	0.446413
MDP0000840369	MDP0000804652	0.446772
MDP0000512470	MDP0000203826	0.446945
MDP0000827722	MDP0000235134	0.447038
MDP0000263576	MDP0000232659	0.447302
MDP0000235134	MDP0000245253	0.447443
MDP0000165587	MDP0000230994	0.44759
MDP0000319851	MDP0000230994	0.448094
MDP0000254936	MDP0000230994	0.448161
MDP0000295058	MDP0000247514	0.448401
MDP0000259403	MDP0000315270	0.448456
MDP0000319851	MDP0000804652	0.448522
MDP0000264347	MDP0000245253	0.448604
MDP0000453000	MDP0000566079	0.449534
MDP0000307619	MDP0000784909	0.449631
MDP0000227056	MDP0000235134	0.449649
MDP0000287040	MDP0000575908	0.449725
MDP0000227056	MDP0000915100	0.449905
MDP0000196258	MDP0000232659	0.449993
MDP0000420150	MDP0000322003	0.450036
MDP0000822651	MDP0000173434	0.450075
MDP0000259453	MDP0000275704	0.4501
MDP0000319851	MDP0000322003	0.451131
MDP0000171602	MDP0000206202	0.451907
MDP0000307619	MDP0000835454	0.45217
MDP0000768445	MDP0000259453	0.452252
MDP0000227056	MDP0000945004	0.45231
MDP0000295058	MDP0000315706	0.452438
MDP0000397638	MDP0000259453	0.452544
MDP0000768445	MDP0000397638	0.452739
MDP0000397638	MDP0000263576	0.452924
MDP0000288971	MDP0000269044	0.453119
MDP0000235134	MDP0000275704	0.453148
MDP0000809337	MDP0000206202	0.453812
MDP0000784909	MDP0000859087	0.454157
MDP0000288971	MDP0000317825	0.454369
MDP0000464809	MDP0000945004	0.454498
MDP0000566079	MDP0000315706	0.454605
MDP0000389025	MDP0000662303	0.454897
MDP0000768445	MDP0000203826	0.45525
MDP0000259453	MDP0000322003	0.455689
MDP0000173434	MDP0000230994	0.455703
MDP0000196258	MDP0000315270	0.456218
MDP0000315706	MDP0000441376	0.456258
MDP0000295058	MDP0000669451	0.45647
MDP0000784909	MDP0000420150	0.456812
MDP0000263576	MDP0000119183	0.457642
MDP0000245253	MDP0000804652	0.45771
MDP0000575908	MDP0000275704	0.457784
MDP0000827722	MDP0000804652	0.457995
MDP0000796348	MDP0000804652	0.457998
MDP0000840369	MDP0000269044	0.45808
MDP0000151144	MDP0000566079	0.458213
MDP0000241137	MDP0000194661	0.458727
MDP0000235134	MDP0000945004	0.458896
MDP0000235134	MDP0000171602	0.459192
MDP0000147173	MDP0000945004	0.459294
MDP0000119183	MDP0000230994	0.459403
MDP0000151144	MDP0000804652	0.460067
MDP0000308434	MDP0000230994	0.460068
MDP0000135256	MDP0000921788	0.460589
MDP0000295058	MDP0000165587	0.460695
MDP0000256486	MDP0000232659	0.460869
MDP0000232659	MDP0000147173	0.46096
MDP0000264347	MDP0000259403	0.461079
MDP0000431628	MDP0000135256	0.461151
MDP0000825698	MDP0000165587	0.46176
MDP0000308434	MDP0000662303	0.462224
MDP0000287041	MDP0000275704	0.462252
MDP0000171602	MDP0000662303	0.46246
MDP0000453000	MDP0000119183	0.462712
MDP0000295058	MDP0000263576	0.462897
MDP0000389025	MDP0000315706	0.46301
MDP0000263576	MDP0000135256	0.463526
MDP0000287040	MDP0000152670	0.464087
MDP0000809337	MDP0000319851	0.464668
MDP0000319851	MDP0000420150	0.464802
MDP0000827722	MDP0000295058	0.46541
MDP0000173434	MDP0000181482	0.465638
MDP0000287041	MDP0000263576	0.465647
MDP0000135256	MDP0000945004	0.465673
MDP0000809337	MDP0000245253	0.467126
MDP0000295058	MDP0000915100	0.467198
MDP0000768445	MDP0000804652	0.467366
MDP0000768445	MDP0000784909	0.467415
MDP0000945004	MDP0000275704	0.467558
MDP0000288971	MDP0000181482	0.468244
MDP0000431628	MDP0000259403	0.468766
MDP0000269044	MDP0000181482	0.469246
MDP0000784909	MDP0000796348	0.469505
MDP0000264347	MDP0000784909	0.4696
MDP0000159341	MDP0000315706	0.469839
MDP0000235134	MDP0000322003	0.469939
MDP0000235134	MDP0000194663	0.469949
MDP0000263576	MDP0000206202	0.470021
MDP0000397638	MDP0000181482	0.470592
MDP0000235134	MDP0000165587	0.471042
MDP0000295058	MDP0000159341	0.471629
MDP0000809337	MDP0000205622	0.471861
MDP0000840369	MDP0000206202	0.472056
MDP0000768445	MDP0000431628	0.472872
MDP0000768445	MDP0000825698	0.472992
MDP0000287040	MDP0000322003	0.473069
MDP0000194661	MDP0000804652	0.473095
MDP0000287041	MDP0000205622	0.473347
MDP0000241137	MDP0000135256	0.473406
MDP0000288971	MDP0000171602	0.474065
MDP0000822651	MDP0000431628	0.474101
MDP0000227056	MDP0000159531	0.474149
MDP0000389025	MDP0000247514	0.474291
MDP0000173434	MDP0000419045	0.474556
MDP0000135256	MDP0000254936	0.474653
MDP0000287041	MDP0000259453	0.475424
MDP0000389025	MDP0000241137	0.475425
MDP0000319851	MDP0000259453	0.475516
MDP0000827722	MDP0000228483	0.475952
MDP0000420150	MDP0000317825	0.47628
MDP0000784909	MDP0000151144	0.47656
MDP0000227056	MDP0000119183	0.476644
MDP0000245253	MDP0000242829	0.476688
MDP0000269044	MDP0000247514	0.476759
MDP0000235134	MDP0000315706	0.477096
MDP0000464809	MDP0000259453	0.477169
MDP0000173434	MDP0000827871	0.477262
MDP0000264347	MDP0000194661	0.477298
MDP0000269044	MDP0000669451	0.477446
MDP0000165587	MDP0000206202	0.47789
MDP0000840369	MDP0000662303	0.478609
MDP0000307619	MDP0000259403	0.478738
MDP0000822651	MDP0000662303	0.479772
MDP0000768445	MDP0000835454	0.480753
MDP0000300311	MDP0000566079	0.48077
MDP0000241137	MDP0000263576	0.481715
MDP0000147173	MDP0000151144	0.481959
MDP0000287040	MDP0000263576	0.48228
MDP0000308434	MDP0000575908	0.48251
MDP0000295058	MDP0000835454	0.48315
MDP0000389025	MDP0000259403	0.484702
MDP0000822651	MDP0000269044	0.484766
MDP0000389025	MDP0000269044	0.485031
MDP0000288971	MDP0000464809	0.485413
MDP0000840369	MDP0000575908	0.486102
MDP0000245253	MDP0000119183	0.486211
MDP0000151144	MDP0000921788	0.48651
MDP0000295058	MDP0000945004	0.486624
MDP0000822651	MDP0000206202	0.486756
MDP0000288971	MDP0000159341	0.486791
MDP0000315270	MDP0000566079	0.487488
MDP0000827871	MDP0000945004	0.487967
MDP0000235134	MDP0000159531	0.488085
MDP0000194661	MDP0000420150	0.488206
MDP0000420150	MDP0000232659	0.488827
MDP0000235134	MDP0000840369	0.488834
MDP0000669451	MDP0000206202	0.489148
MDP0000288971	MDP0000804652	0.490259
MDP0000288971	MDP0000669451	0.490741
MDP0000288971	MDP0000840369	0.491022
MDP0000308434	MDP0000275704	0.491865
MDP0000308434	MDP0000181482	0.491893
MDP0000287041	MDP0000287040	0.492575
MDP0000300311	MDP0000206202	0.492601
MDP0000397638	MDP0000256486	0.492697
MDP0000575908	MDP0000119183	0.492722
MDP0000194663	MDP0000232659	0.493076
MDP0000827722	MDP0000151144	0.493266
MDP0000135256	MDP0000420150	0.493325
MDP0000389025	MDP0000397638	0.493361
MDP0000171602	MDP0000159341	0.493603
MDP0000575908	MDP0000232659	0.493893
MDP0000512470	MDP0000315270	0.494069
MDP0000575908	MDP0000247514	0.495018
MDP0000308434	MDP0000135256	0.495171
MDP0000825698	MDP0000206202	0.495204
MDP0000397638	MDP0000259403	0.495816
MDP0000173434	MDP0000915100	0.49633
MDP0000227056	MDP0000322003	0.497393
MDP0000152670	MDP0000232659	0.497491
MDP0000245253	MDP0000194663	0.497866
MDP0000822651	MDP0000575908	0.498035
MDP0000135256	MDP0000228483	0.498152
MDP0000768445	MDP0000662303	0.499587
MDP0000165587	MDP0000315706	0.499627
MDP0000173434	MDP0000247514	0.499841
MDP0000827722	MDP0000245253	0.500131
MDP0000835454	MDP0000441376	0.500544
MDP0000397638	MDP0000662303	0.500611
MDP0000825698	MDP0000420150	0.50068
MDP0000822651	MDP0000159341	0.500992
MDP0000288971	MDP0000859087	0.501471
MDP0000173434	MDP0000784909	0.502253
MDP0000288971	MDP0000822651	0.502305
MDP0000840369	MDP0000159341	0.502657
MDP0000288971	MDP0000389025	0.502884
MDP0000227056	MDP0000173434	0.503056
MDP0000288971	MDP0000275704	0.503347
MDP0000287040	MDP0000796348	0.503357
MDP0000308434	MDP0000247514	0.504194
MDP0000263576	MDP0000420150	0.504449
MDP0000152670	MDP0000228483	0.505496
MDP0000768445	MDP0000119183	0.50558
MDP0000119183	MDP0000835454	0.505707
MDP0000263576	MDP0000194663	0.50584
MDP0000269044	MDP0000159341	0.508662
MDP0000453000	MDP0000173434	0.508726
MDP0000295058	MDP0000206202	0.508903
MDP0000431628	MDP0000319851	0.508928
MDP0000315706	MDP0000275704	0.509318
MDP0000264347	MDP0000322003	0.509396
MDP0000241137	MDP0000165587	0.509619
MDP0000235134	MDP0000804652	0.509891
MDP0000259403	MDP0000247940	0.510265
MDP0000397638	MDP0000575908	0.510468
MDP0000397638	MDP0000825698	0.510644
MDP0000453000	MDP0000235134	0.510797
MDP0000827722	MDP0000464809	0.511221
MDP0000295058	MDP0000228483	0.5114
MDP0000235134	MDP0000308434	0.511762
MDP0000264347	MDP0000315270	0.512387
MDP0000119183	MDP0000206202	0.512904
MDP0000147173	MDP0000254936	0.513893
MDP0000259403	MDP0000254936	0.514097
MDP0000269044	MDP0000420150	0.514231
MDP0000228483	MDP0000804652	0.514752
MDP0000227056	MDP0000566079	0.514878
MDP0000822651	MDP0000308434	0.514906
MDP0000307619	MDP0000317825	0.515192
MDP0000165587	MDP0000835454	0.516244
MDP0000227056	MDP0000152670	0.516318
MDP0000232659	MDP0000315706	0.516659
MDP0000287041	MDP0000784909	0.516816
MDP0000784909	MDP0000247940	0.518566
MDP0000784909	MDP0000232659	0.518667
MDP0000397638	MDP0000159341	0.518704
MDP0000119183	MDP0000322003	0.518726
MDP0000147173	MDP0000921788	0.518839
MDP0000232659	MDP0000804652	0.520083
MDP0000173434	MDP0000205622	0.520106
MDP0000135256	MDP0000247514	0.520114
MDP0000319851	MDP0000441376	0.520142
MDP0000173434	MDP0000152670	0.521244
MDP0000768445	MDP0000300311	0.521421
[truncated: 3,545 more rows]

## Sheet: Table S5
TaleS5: Primers used to detect drought stress and salt stress gene expression
Primer name	Primer sequence	Notes
mna01015.1	GAGAGCCAGGATAGGATGAATG	qRT-PCR
	CACTTCCCTGCAACCTCATA
mna01184.1	GTTGAGGCATGAGAGGTATGAG	qRT-PCR
	GTAGTGAAGCCGGAGAAGAAG
mna01356.1	CCAAGGTGGAGCAGTACATATT	qRT-PCR
	AAACCCTTCCCTTCCATGAC
mna02232.1	ATACTCAGAGGTTGGCTCATTG	qRT-PCR
	GCACCTGACACTCGTTTAGT
mna02271.1	CCAAGAAAGGAGGAGTTGTATCC	qRT-PCR
	ACGGTCTCGAAGTTGAAGTTATC
mna02272.1	CAGTTACGGAAGCGCCTTTA	qRT-PCR
	TCTCCTCAGTCGACAGTTTCT
mna02273.1	GACAGGGTTTATGGAAGCACTA	qRT-PCR
	GACTTTGCCACACTTGCTAAC
mna03285.1	GTCAGCCATTCCTCTAACTCTC	qRT-PCR
	CCTGTAACAAAGATGCCCTACT
mna03551.1	TCATCCTCAGCAACCAGTAAA	qRT-PCR
	GGAGAGCCACTAGATTGGTAAG
mna03956.1	CATCCTCTTCCACTCTGTCTTC	qRT-PCR
	TCCACATTTCGCTTCCTCTAC
mna05720.1	CTGAGGTCGGCTTTCAACTATC	qRT-PCR
	CCCTCGTATGCAATCACATTCT
mna05757.1	GACCTTGCAGAGCTCAACTTA	qRT-PCR
	CAAATAATCACGGCGGTTTCC
mna08270.1	GATGGCTCAGGCACAGTTAATA	qRT-PCR
	TCCATGCAGAGGCAACATAC
mna09379.1	GTCATCAGAGGGAGGAGATAGA	qRT-PCR
	CTTTACTCTCGACAGCCTTACC
mna11137.1	AGATCTGGCTCGTGTGATATTG	qRT-PCR
	GCCTTCTAGCAAACCCTGAA
mna13212.1	GTTCCATCAGCAGAATCCCTAC	qRT-PCR
	GAGAGGAGTGCTGGAAAGATTG
mna13442.1	GAAGCTGAGACGGTTCACATAG	qRT-PCR
	ACTCTCTTCCTCTTCCCACTTA
mna13443.1	GGATTTCAGCTCGTTCTTTGATG	qRT-PCR
	GACGTATGGTGCTAGGAAGATG
mna13644.1	GTGGAGGCCATACACTACTATTC	qRT-PCR
	CGGCTAGAACATTCCGTATCTC
mna14438.1	CAGAAAGGAGAGGCATGAGAAG	qRT-PCR
	ATAGCCGTCGTAACCACAATC
mna14780.1	TACTGACAGCGGAAACCTAATG	qRT-PCR
	AGCCTGAACTGAGCTGATTG
mna18433.1	ATAGGGAGGATGATGAGGATGG	qRT-PCR
	CGGCCCTAAGCTACAAAGTAAA
mna18499.1	GGGAAGGAGAGCTTGCATATC	qRT-PCR
	GTCCTGTGATTCGGAGTTTCTTA
mna18562.1	CCATGTGAGAAGGAGGAAAGAA	qRT-PCR
	CCTATGGAACAGACTCACCAAG
mna19801.1	CATCACCAGCCTATGAAGAAGA	qRT-PCR
	AGGAGTTGATTCCAGGGTAAAG
mna21592.1	ACTGATGATGCAACCGACTT	qRT-PCR
	CCACTTCTGGCCTGGTATTT
mna22702.1	AGATGATGGCTCAGGCAAAG	qRT-PCR
	CAGCAAGAAGCAGCAACAATAG
mna23564.1	GAGCATCCATCCATCAGTAACA	qRT-PCR
	CAAGTTTCCACGCAGTCAAAG
mna23565.1	CAGAAACCGAAGCGAATCTCTA	qRT-PCR
	CTCCTGTATGGACTGCAACTATC
mna23882.1	GACGAGGCCTTGGTAGTAAAT	qRT-PCR
	CGACGATGATTCTAGGGTTGAG
mna24339.1	GTGGAGGCGTTGCATTACTA	qRT-PCR
	CGGCCAGTATGTTCCTTATCTC
mna25548.1	CAACAAGAAAGGAACAGGGAAAG	qRT-PCR
	TGTCAGATTCCCACCAGTTATG
mna26491.1	GGGTTTGAGGAAGCGAGTAA	qRT-PCR
	GCTGTCATATCTGTAGCCTCTG
mna27489.1	CTGGCTGAAGAACTGGTCTATT	qRT-PCR
	CTCCACACCATCATAGCCATAG
mna29558.1	TAGGCTGGTGAGAGAGAACTTA	qRT-PCR
	CGTCTTCTCTCCGTCCATAAAC
mna30067.1	GCCGTATACTGTGGCGAATAG	qRT-PCR
	CTCCCATCCTCCAACTCTATCT
mna30167.1	GGTAGGGTGGTTCATGGTTATG	qRT-PCR
	CACTTCTTCGACCCATCTTCTC
mna30169.1	TATGGTTCGTGATGCGGTTAG	qRT-PCR
	CACATTTCCTGCCTTGCTATTC
mna30170.1	AGTACCGAAGTAGTGAACCTTTG	qRT-PCR
	CCTCCATGAGCACCTGATTT
mna30172.1	GCCGTATACTGTGGCGAATAG	qRT-PCR
	CTCCCATCCTCCAACTCTATCT
mna30176.1	CCCAAGCTGTTGCAAGTTATG	qRT-PCR
	CAAGGCCATCAGCAAAGTAATG
mna30177.1	GAAGAAGACTTGGAGGGTAAGC	qRT-PCR
	GGAGGGTTGGTTGGGTAAAG
mna30178.1	AACAAGGATGAGGAAGCAGTAG	qRT-PCR
	GCTGCCTTATCTTCCTGAGTAG
mna30180.1	TTTGCCGAGTCTACATCAGATAC	qRT-PCR
	GCTGTCATTCTCTGGCTCATAA
mna30181.1	GATGCAAGGCAACTCTCTAGT	qRT-PCR
	CATCCTCCCGGTAACGATTT
mna30182.1	GTCAGATGCTTATGGAGGAAGAA	qRT-PCR
	ATGGAAGAAGCAAGGAGGTTAG
mna30184.1	TTCACTGATCCCACTTCCTTTC	qRT-PCR
	GCTCTTCCTCCATAAGCATCTC
mna30958.1	CGCAAGAGATGGACGGTTATT	qRT-PCR
	GCAAGGTCGTCATGTGAGTTA
mna31749.1	CCGGAGTACCGTCGAAATAAA	qRT-PCR
	CACCGATTGAGAGTGGACATAG
mna32389.1	GGAGTTTCTTCAGAGCCAGTT	qRT-PCR
	GGCTGATCCATCCAACTTAGAG
mna34381.1	ACTGAGAGCGACAGAGAGAT	qRT-PCR
	CTTGAGAGGCCATGAATGAGAG
